# Supplementary material for: Modulation of Staphylococcus aureus gene expression during proliferation in platelet concentrates with focus on virulence and platelet functionality
Source: PLoS One. 2024 Jul 25;19(7):e0307920. doi: 10.1371/journal.pone.0307920 (PMC11271859; doi:10.1371/journal.pone.0307920)
Supplement: S1 Table — (XLSX) [file pone.0307920.s002.xlsx]

## Sheet: Final Primers
S1 Table. List pf primers used for qRT-PCR analysis of randomly selected upregulated and downregulated DEGs for S. aureus CBS2016-05 and PS/BAC/317/16/W strains when grown in PCs vs TSB.
Primer ID	Primer Sequences	Pathways targetted
SA_capAF	CAGCAGTTAAAGTCGCACCA	Capsule biosynthesis
SA_capAR	GAACCCAATACAGGCAATCC
SA_capBF	ACCGCCAGTTAATACCGTGA	Capsule biosynthesis
SA_capBR	TGCCTGCTTTTTCCATAAGTG
SA_spaF	AATGGATTTTCTTCACCAG	immune evasion
SA_spaR	CTGCTGACAAAATTGCTGCA
SA_clfAF	CAGTTGGTATTGACTCTGGAGATAC	Biofilm adhesion
SA_clfAR	TCACCTTGAACAGCCTCATTT
SA_vraXF	TCAGTATCACTAAATGAATCGTCACA	immune evasion
SA_vraXR	ATGAAGGCGCACCAGTTTAT
SA_nrdGF	ACAAAATGGTTCGCCACCTAA	Anaerobic metabolism
SA_nrdGR	ACGGTGAAGGAGTAAGATGCAG
SA_arcAF	AAAACAAGTTCATCGCCGCC	Amino acid metabolism
SA_arcAR	ATGTTCTGGAGAGCACGACG
SA_glnAF	GGACTGCTGGACAAGGTAAA	Amino acid metabolism
SA_glnAR	GGTTAAAGTCTGTGAAGCCTAAATC
SA_sigBF	CCATTGCTTCTAACACTTCTTCTTC	Virulence Regulator
SA_sigBR	GTGTACATGTTCCGAGACGTATTA
SA_mgrAF	GCTGAAGCGACTTTGTCAGA	Virulence Regulator
SA_mgrAR	AAACGTCAAGAAAGTCGTAACTGA
SA_ILVBF	GCGTTCAGGATCAGAAGTGC	Branched Chain Amino acid metabolism
SA_ILVBR	CACCTTGTTCGTGTCTTGCT
gyrA-F	CGCCTCCACGTTCTTCAATA	Housekeeping gene
gyrA-R	GGTCCTGATTTCCCAACTGC
