# Supplementary material for: Modulation of Staphylococcus aureus gene expression during proliferation in platelet concentrates with focus on virulence and platelet functionality
Source: PLoS One. 2024 Jul 25;19(7):e0307920. doi: 10.1371/journal.pone.0307920 (PMC11271859; doi:10.1371/journal.pone.0307920)
Supplement: S2 Table — (XLSX) [file pone.0307920.s003.xlsx]

## Sheet: CBS2016-05 vs PS BAC 317 16 W
Supplementary Table 2: Comparative list of selected DEGs between CBS2016-05 vs PS/BAC/317/16/W.
PS/BAC/317/16W log2fold	CBS2016-05 log2fold	Protein	Gene	PS/BAC/317/16/W PC1	PS/BAC/317/16/W PC2	PS/BAC/317/16/W PC3	PS/BAC/317/16/W TSB1	PS/BAC/317/16/W TSB2	PS/BAC/317/16/W TSB3	CBS2016-05 PC1	CBS2016-05 PC2	CBS2016-05 PC3	CBS2016-05 TSB1	CBS2016-05 TSB2	CBS2016-05 TSB3
-1.78752	-1.9969	accessory gene regulator AgrB	agrB	15063	13546	27407	41810	89501	40411	31882	20305	21158	104349	123561	190955
-2.01696	-1.9892	cyclic lactone autoinducer peptide	agrD	2441	2836	5726	8078	17404	10082	3328	2311	2140	10185	13722	19107
-1.82306	-1.99961	GHKL domain-containing protein	agrC	16065	22531	41617	58574	119845	57589	46800	28951	29309	137161	179222	245153
-1.63333	-2.11395	response regulator transcription factor	agrA	11537	17305	32471	36299	90339	38425	29372	17747	18109	82588	113841	157557
-2.43515	-3.20945	bi-component gamma-hemolysin HlgAB/HlgCB subunit B	hlgB	490	366	175	1472	3334	1956	265	556	636	5565	5555	9039
-2.49717	-2.82011	bi-component gamma-hemolysin HlgCB subunit C	hlgC	193	188	36	673	1406	961	213	557	687	5113	4523	7505
-5.26078	-2.9228	bi-component gamma-hemolysin HlgAB subunit A	hlgA	296	292	87	6502	13625	8863	197	910	789	7877	6963	10511
-2.19126	-7.55436	delta-hemolysin	hld	108076	17013	33057	259768	630327	222428	82	39	37	9253	12715	18664
-1.68066	1.21686	alpha-hemolysin	hyl	38727	33978	2460	76693	198659	102616	41	37	44	20	20	29
-7.94945	-11.9323	phenol-soluble modulin PSM-alpha-1	PSM-alpha-1	1	0	0	41	192	58	0	0	0	285	368	674
	-11.4779	phenol-soluble modulin PSM-alpha-2	PSM-alpha-2							0	0	0	201	347	437
-9.07519	-9.91023	phenol-soluble modulin PSM-alpha-3	PSM-alpha-3	2	1	1	247	800	963	2	1	0	960	1757	1556
	-4.63304	phenol-soluble modulin PSM-alpha-4	PSM-alpha-4							0	0	0	3	10	11
-7.86729	-8.70642	beta-class phenol-soluble modulin-1	psm beta1	104	58	146	10103	22477	33364	39	23	12	10032	14043	17980
	-8.05517	beta-class phenol-soluble modulin-2	psm beta2							23	19	16	4805	7534	9021
1.9978	-5.12561	Glu-specific serine endopeptidase SspA	sspA	412	206	655	492	975	759	255	161	175	6373	10583	11171
	-4.085	cysteine protease staphopain B	sspB	778	593	1216	1129	1931	1560	777	536	555	9467	15902	17143
	-4.08517	staphostatin B	sspC							194	131	121	2229	3785	3848
	1.70387	cell-wall-anchored protein SasF	sasF							14481	5337	5371	2017	2948	4658
-3.87418		LPXTG cell wall anchor domain-containing protein	sasD	545	1854	899	8219	15175	17217
	2.81866	serine-rich repeat glycoprotein adhesin SasA	sasA							31271	27221	27866	4315	5664	6996
1.33557	1.9641	fibrinogen-binding adhesin SdrG C-terminal domain-containing protein		2813	8412	18774	846	1603	1362	201	178	204	57	67	77
2.78834	-2.44556	autolysin/adhesin Aaa	aaa	11851	15099	32462	1253	2631	2254	8342	5384	4565	43477	39270	51088
-1.39191	1.55194	MSCRAMM family adhesin clumping factor ClfA	clfA	21818	66442	47796	56903	100792	147150	220389	131602	138101	45507	69538	120910
2.58269	2.23877	MSCRAMM family adhesin clumping factor ClfB	clfB	6281	16718	26683	1274	2452	2414	1058	884	886	236	313	361
-1.51999	5.80465	staphylococcal protein A	spa	1695	13034	31314	18447	23441	59871	5240	8946	7828	185	153	220
1.54644	2.45645	type 8 capsular polysaccharide synthesis protein Cap8P	cap8P	1134	6326	1600	390	617	765	9373	3184	2956	1049	1071	1389
1.50327	4.10742	type 8 capsular polysaccharide synthesis protein Cap8O	cap8O	1583	7505	1849	493	826	805	11264	3631	3955	396	407	574
1.79862	4.34744	capsular polysaccharide type 5/8 biosynthesis epimerase CapN	capN	2812	12615	3160	1024	1745	1746	7946	2521	2665	253	238	318
1.84088	4.51556	type 8 capsular polysaccharide synthesis protein Cap8M	cap8M	2845	11176	2846	872	1506	1580	5011	1577	1882	120	145	194
2.03745	4.69545	type 8 capsular polysaccharide synthesis protein Cap8L	cap8L	2198	11694	2856	618	981	1104	9361	2908	3306	216	239	311
2.07544	4.88539	capsular biosynthesis protein	cap8K	2408	11820	2746	723	1109	1086	5979	2083	2179	128	140	173
2.03254	4.73546	O-antigen ligase family protein	cap8J	909	4906	1187	293	431	486	8857	2988	3127	185	207	284
2.12783	4.94462	glycosyltransferase	cap8I	1887	10230	2147	596	967	952	9215	3138	3423	167	193	264
1.80687	5.21853	antibiotic acetyltransferase	cap8H	2810	16751	3532	1109	1713	1766	5559	1818	2068	89	86	143
1.64117	5.39799	type 8 capsular polysaccharide synthesis protein Cap8G	cap8G	2218	14290	2742	847	1647	1642	11911	3988	4359	140	202	266
1.50498	5.50027	type 8 capsular polysaccharide synthesis protein Cap8F	cap8F	2034	13686	2568	832	1625	1713	12913	4524	4859	160	212	259
1.22583	5.43161	type 8 capsular polysaccharide synthesis protein Cap8E	cap8E	1624	11946	2117	835	1619	1818	8881	2907	3247	116	139	191
	5.56003	type 8 capsular polysaccharide synthesis protein Cap8D	cap8D							17793	6068	5983	220	256	326
	5.83204	type 8 capsular polysaccharide synthesis protein Cap8C	cap8C							16231	6549	6509	156	221	276
	5.92707	type 8 capsular polysaccharide synthesis protein Cap8B	cap8B							11995	5360	5333	132	140	221
	5.88761	capsular polysaccharide type 5/8 biosynthesis protein CapA	capA							8909	4152	3798	95	112	157
-3.22171	-5.93782	myeloperoxidase inhibitor SPIN	spn	26033	6390	492	117518	259704	188145	1856	2089	1598	128935	133346	218117
-2.42729	-3.03868	complement inhibitor SCIN-A	scn	25	66	12	142	283	192	1293	1094	816	10219	9318	14971
	-3.56651	extracellular adherence protein Eap/Map	eap							654	1210	1200	15197	13740	22784
	-2.8	MAP domain-containing protein	Map							2526	1414	1154	9300	15781	27322
	-1.33344	urease accessory protein UreD	UreD							325	262	199	713	911	1010
	-1.39939	urease accessory protein UreG	UreG							230	148	148	503	595	836
	-1.91589	urease accessory protein UreF	UreF							147	103	110	521	582	772
	-2.10895	urease accessory protein UreE	UreE							123	75	81	448	545	675
	-3.90022	urease subunit beta								18	11	9	247	262	269
	-4.18881	urease subunit gamma								9	3	3	108	124	158
1.64536	-2.68153	urea transporter	yut	438	195	527	65	93	122	85	59	65	538	603	728
	-3.42091	urease subunit alpha	ureC							155	82	84	1221	1607	1857
3.92762	2.83551	glutamate synthase subunit beta	gltD	4723	18831	6761	284	473	682	5074	1407	1391	338	465	558
4.01096	3.78707	glutamate synthase large subunit	gltB	33547	98606	40946	1715	2714	3590	16087	5432	5305	660	782	1039
3.94222	2.64292	type I glutamate--ammonia ligase	glnA	73974	111557	209461	4065	7033	7448	60216	47710	47941	11037	10232	12071
4.73212	3.77	MerR family transcriptional regulator	glnR	36196	42441	92665	1103	1640	2282	24846	20973	19132	2449	1652	2162
-1.79065	1.44837	arginine deiminase	arcA	149	218	563	502	959	1037	238	255	267	70	131	178
	1.77174	ornithine carbamoyltransferase	argB							307	323	350	79	128	184
	1.77554	arginine-ornithine antiporter	arcD							427	415	415	128	159	215
	2.70014	YfcC family protein								5156	5720	5624	819	1045	1691
	4.77361	carbamate kinase	arcC							1755	3351	3467	100	121	224
	4.80849	ornithine carbamoyltransferase	argF							1182	2904	2915	109	97	145
	-1.58151	bifunctional glutamate N-acetyltransferase/amino-acid acetyltransferase ArgJ	argJ							92	116	130	392	493	575
	-1.33652	acetylglutamate kinase	argB							78	76	89	237	298	333
	-1.05533	N-acetyl-gamma-glutamyl-phosphate reductase	argC							133	123	110	292	354	412
	1.77174	ornithine carbamoyltransferase	argF							307	323	350	79	128	184
6.02299	5.41613	argininosuccinate synthase	argG	7212	9584	10972	78	125	135	9537	7025	6471	212	231	288
5.95541	4.85091	argininosuccinate lyase	argH	11566	21021	18717	153	217	288	13841	9495	8795	412	462	619
-1.21623	2.57325	arginine repressor	argR	1447	1385	1739	2621	3641	4588	251	287	185	48	45	69
3.65493		amino acid transporter	argO	2508	1301	2007	87	193	123
1.86173	2.23666	response regulator transcription factor	kdpE	284	819	449	71	111	144	1988	988	1091	320	350	450
2.0126	2.5662	sensor histidine kinase KdpD	kdpD	808	1837	1185	169	259	317	8220	4687	4756	1014	1239	1653
2.6233	4.96993	potassium-transporting ATPase subunit A	kdpA	311	371	228	26	55	41	7581	3788	3525	162	171	290
1.3786	3.77424	potassium-transporting ATPase subunit KdpB	kdpB	349	641	590	98	195	161	9391	4304	4421	470	540	722
1.21076	3.82348	K(+)-transporting ATPase subunit C	kdpC	130	205	197	29	61	87	1973	932	826	88	113	140
	7.05972	K(+)-transporting ATPase subunit C								4046	2804	3148	28	33	43
	6.7895	K(+)-transporting ATPase subunit B								18056	13209	13244	150	178	240
	6.54936	potassium-transporting ATPase subunit A	kdpA							15884	12794	12625	145	218	240
	2.99437	sensor histidine kinase KdpD								12564	9597	9410	1465	1667	2289
	2.7132	response regulator transcription factor								4967	3557	3624	641	746	1137
	-4.01736	phosphate ABC transporter substrate-binding protein PstS	PstS	30	55	165	5736	13135	9814	457	741	705	9410	12122	23868
	-3.1171	phosphate ABC transporter permease subunit PstC	pstC	25	35	75	377	725	689	154	167	179	1653	1751	2854
	-3.15687	phosphate ABC transporter permease PstA	pstA	21	46	109	382	693	535	160	177	150	1754	1881	2526
	-3.23512	phosphate ABC transporter ATP-binding protein								184	199	219	2346	2248	3307
	-2.84241	phosphate signaling complex protein PhoU	phoU	47	79	189	124	261	222	160	127	129	1249	1169	1631
1.6838	1.14145	lytic transglycosylase IsaA	isaA	34572	21200	97628	6571	14088	9542	33109	35946	28361	22456	17958	20129
1.72699	-2.71258	lytic transglycosylase SceD	sceD	952	643	2824	176	368	318	25	16	15	198	135	174
	-3.05442	large conductance mechanosensitive channel protein MscL	mscL							1303	618	506	7640	7722	10867
	1.91947	antiholin-like protein LrgB	lrgB							2711	1846	1685	514	733	961
1.48072	2.79579	antiholin-like murein hydrolase modulator LrgA	lrgA	923	206	606	105	158	239	273	267	217	34	46	69
3.31814	3.88638	holin-like murein hydrolase modulator CidA	cidA	173	449	1830	31	56	49	191	241	245	18	19	26
1.15717	1.56447	LysR family transcriptional regulator	cidR	1930	1852	2796	509	727	1104	2286	2199	1826	971	785	1154
1.43584	3.24692	staphyloferrin B ABC transporter substrate-binding protein SirA	sirA	269	273	2436	111	179	309	2780	4362	3683	564	382	605
1.15448	1.37471	staphyloferrin B ABC transporter permease subunit SirB	sirB	38	104	265	20	46	42	500	404	323	187	187	274
	5.54726	oleate hydratase								38267	29216	27759	503	721	1652
	3.01996	protein VraX	vraX	185158	31518	26664	7902	7397	14299
-1.43551	-3.15323	response regulator transcription factor	saeR	12972	18942	4104	26604	45923	36294	3163	6827	7577	64282	70217	103452
-1.30676	-3.33063	two-component system sensor histidine kinase SaeS	saeS	9518	13903	2737	21144	38083	26986	4087	8538	8185	83776	89399	128670
1.95146	6.59136	pyruvate formate lyase-activating protein	pflA	106264	115922	62300	11613	24722	23401	330689	240455	235312	2057	3294	6376
	4.43591	formate C-acetyltransferase	pflB							863122	660163	655178	23736	39481	77299
5.72581	6.88734	acetolactate synthase AlsS	alsS	27613	42406	135979	566	970	1051	68219	58681	58014	603	626	903
5.79407	6.75677	acetolactate decarboxylase	budA	8565	13494	37336	165	236	306	22983	17171	17434	198	222	310
1.69085	2.03233	bifunctional acetaldehyde-CoA/alcohol dehydrogenase	adhE	710	387	541	87	175	145	794	707	698	185	228	327
	3.48344	alcohol dehydrogenase AdhP	adhP							6639	8766	8177	589	928	1468
-1.51199	1.58862	formate dehydrogenase subunit alpha	fdhF	15108	48971	36560	47782	81617	104718	45464	38865	39020	14310	17128	25335
	1.8169	formate dehydrogenase accessory sulfurtransferase FdhD	fdhD							1470	1255	1061	470	412	585
1.08575	3.12077	anaerobic ribonucleoside-triphosphate reductase	nrdD	60323	128386	101708	21015	46338	33475	133481	100061	94949	6027	11883	32698
2.6484	5.05434	anaerobic ribonucleoside-triphosphate reductase activating protein	nrdG	33519	55555	37751	3278	7769	5319	51716	36069	34015	924	1406	2784
2.48439		class 1b ribonucleoside-diphosphate reductase subunit beta	nrdF	20938	48685	70454	4263	8629	4424
2.3799		class 1b ribonucleoside-diphosphate reductase subunit alpha	nrdE	70916	195070	256919	17860	34281	18480
2.317		class Ib ribonucleoside-diphosphate reductase assembly flavoprotein NrdI	nrdI	15441	34110	56026	3414	6020	5071
-1.54314	2.63822	galactose-6-phosphate isomerase subunit LacA	lacA	69	63	50	107	136	332
-1.45493	2.86522	galactose-6-phosphate isomerase subunit LacB	lacB	71	71	57	106	156	294
-1.30343	2.96966	tagatose-6-phosphate kinase	lacC	99	101	81	149	177	368
-1.02024	3.00994	tagatose-bisphosphate aldolase	lacD	106	96	108	137	178	267
-1.2028	3.10908	PTS lactose/cellobiose transporter subunit IIA	lacF	36	42	52	60	67	140
-1.29723	2.73749	PTS transporter subunit EIIC	lacE	300	280	330	468	615	955
1.22276	-4.93755	threonine ammonia-lyase IlvA	ilvA	334	1723	536	191	287	279	968	231	247	15388	20233	26175
1.08393	-5.14102	3-isopropylmalate dehydratase small subunit	leuD	114	533	192	65	107	99	329	88	92	6092	8234	10496
	-5.17782	3-isopropylmalate dehydratase large subunit	leuC							920	248	241	17437	23262	30027
	-5.37868	3-isopropylmalate dehydrogenase	leuB							841	226	211	18517	23775	31392
	-5.5802	2-isopropylmalate synthase								1030	322	311	25998	35784	44486
	-5.74459	ketol-acid reductoisomerase	ilvC							653	179	231	18669	24860	32152
1.86905	-5.59181	ACT domain-containing protein	ilvH	67	303	98	20	26	47	75	30	34	2239	3049	3785
1.94173	-5.57419	biosynthetic-type acetolactate synthase large subunit	ilvB	962	3770	1248	255	441	371	1077	399	446	31088	41402	50232
2.24809	-4.92778	dihydroxy-acid dehydratase	ilvD	572	1744	650	89	177	171	932	336	399	18650	23907	26216
2.49973	1.67944	branched-chain amino acid transport system II carrier protein	brnQ	3988	3823	5502	614	1100	1142	8030	4146	3575	1799	1870	2768
3.63513	6.73508	betaine-aldehyde dehydrogenase	betB	5030	8400	18338	382	580	772	13147	11195	10076	127	145	168
2.74714	3.45938	choline dehydrogenase	betA	3151	5779	10922	368	818	788	5353	4757	4693	462	637	776
-1.29275	3.02042	superoxide dismutase		12856	15377	14414	19336	27523	53062	973	630	475	105	107	125
-1.83802	-2.34374	phosphoribosylamine--glycine ligase	purD	482	4073	1714	3666	6919	8959	1242	747	808	5078	6279	8288
-2.19422	-2.54662	bifunctional phosphoribosylaminoimidazolecarboxamide formyltransferase/IMP cyclohydrolase	purH	472	5943	2295	7555	11872	16181	1069	703	709	5247	6192	8513
-2.15866	-2.92814	phosphoribosylglycinamide formyltransferase	purN	93	1389	385	1515	2876	3586	155	120	132	1121	1336	1835
-2.34507	-3.12869	phosphoribosylformylglycinamidine cyclo-ligase	purM	139	2563	796	3106	5137	8140	319	226	213	2363	2807	4038
-2.34952	-3.40061	amidophosphoribosyltransferase	purF	164	3062	905	4058	6478	8699	570	348	439	4961	6277	8613
-1.94566	-2.9438	phosphoribosylformylglycinamidine synthase subunit PurL	purL	231	3806	1069	3861	6103	8815	848	623	710	6095	7303	9765
-1.45818	-2.89343	phosphoribosylformylglycinamidine synthase I	purQ	86	1680	408	1367	1769	3016	294	191	230	2049	2161	3026
	-2.8909	phosphoribosylformylglycinamidine synthase subunit PurS	purS							101	82	104	834	923	1210
	-2.79842	phosphoribosylaminoimidazolesuccinocarboxamide synthase								169	132	139	1209	1086	1737
-2.03245	-2.58175	5-(carboxyamino)imidazole ribonucleotide synthase	purK	103	1768	491	2148	3089	4576	650	508	541	4007	4163	5665
-2.68342	-2.72815	5-(carboxyamino)imidazole ribonucleotide mutase	purE	28	196	105	349	583	851	145	134	118	1054	1055	1537
	-3.89133	staphylocoagulase	coa							70	76	80	1602	1161	1948
	1.40533	von Willebrand factor binding protein Vwb	vwb							239	179	184	77	106	116
-5.34091	-2.23614	YSIRK domain-containing triacylglycerol lipase Lip1	lip1	650	2927	2910	42467	96099	57038	1853	1682	1510	8995	9895	13795
-1.21867	2.27562	YSIRK domain-containing triacylglycerol lipase Lip2/Geh	lip2	3070	5349	3239	4973	14154	6244	6807	4756	4725	1165	1500	1891
2.61439		phosphatidylinositol-specific phospholipase C	plc	368	131	268	21	31	53
	6.66132	superantigen-like protein SSL14								3457	4224	4174	43	43	77
	5.68281	superantigen-like protein SSL13								2065	2254	2507	53	48	79
	4.75192	superantigen-like protein SSL12								2196	2027	2102	82	86	151
	2.30464	staphylococcal enterotoxin type H	seh							3043	3376	2955	724	712	1058
	3.58398	exotoxin								6398	7599	7519	715	697	1067
1.71811	-1.85225	glutamine-hydrolyzing GMP synthase	guaA	6877	11972	21339	1790	3459	3173	7456	3820	3465	20063	22267	30118
1.62107	-2.06016	IMP dehydrogenase	guaB	4141	7773	18224	1267	2597	2509	6403	4063	3853	24762	24549	33212
2.98424	-2.90302	purine permease		2561	3717	10797	257	669	475	2261	933	952	12117	12963	15838
3.34652	-2.75433	xanthine phosphoribosyltransferase	xpt	981	1018	3707	86	161	104	913	463	378	4986	4673	6341

## Sheet: CBS2016-05
Supplementary Table 2: List of DEGs in S. aureus CBS2016-05 strain spiked PCs vs TSB with log2fold-change ≥ 2 or ≤ -2, p<0.05
baseMean	log2FoldChange	lfcSE	pvalue	padj	gbkey	locus_tag	gene	protein	protein_id	BS2016-PC1a.count	BS2016-PC1b.count	BS2016-PC1c.count	BS2016-TSB1a.count	BS2016-TSB1b.count	BS2016-TSB1c.count
2000.47	2.59691	0.129021	5.00567e-91	1.91013e-89	CDS	JYA46_001344		helix-turn-helix transcriptional regulator		3509	2798	2761	638	564	741
9565.85	3.61153	0.20123	5.19118e-73	1.32703e-71	CDS	JYA46_001394		alpha/beta hydrolase		16314	15622	14260	1171	1387	2548
5259.96	3.78707	0.298175	5.62192e-38	5.96875e-37	CDS	JYA46_001565	gltB	glutamate synthase large subunit		16087	5432	5305	660	782	1039
18730	5.54726	0.273989	3.16958e-92	1.2456e-90	CDS	JYA46_001915		oleate hydratase		38267	29216	27759	503	721	1652
4591.76	3.58398	0.200285	1.28164e-72	3.21387e-71	CDS	JYA46_001940		exotoxin		6398	7599	7519	715	697	1067
2416.78	2.16083	0.170781	2.02265e-37	2.09671e-36	CDS	JYA46_001950		IS3 family transposase		4092	3109	3263	1072	882	1017
2152.42	5.57992	0.167012	1.37286e-245	3.28614e-243	CDS	JYA46_001952		AAA family ATPase		4051	3103	3546	86	96	134
2577.23	6.6502	0.175056	0	0	CDS	JYA46_001953		kinase		5268	3946	4100	47	49	83
19297.9	2.81866	0.153528	4.14595e-76	1.13711e-74	CDS	JYA46_002075	sasA	serine-rich repeat glycoprotein adhesin SasA		31271	27221	27866	4315	5664	6996
717.435	2.4573	0.136352	1.85555e-73	4.8373e-72	CDS	JYA46_000588		hypothetical protein		1349	944	954	213	240	304
486.772	2.08887	0.169988	2.12067e-35	2.01579e-34	CDS	JYA46_000929		hypothetical protein		714	749	570	187	198	263
7.15561	2.43163	0.92782	0.00131604	0.00223268	CDS	JYA46_001404		hypothetical protein	QTY40976	11	19	3	2	1	3
5103.23	3.48344	0.267419	9.56101e-40	1.05774e-38	CDS	JYA46_001405	adhP	alcohol dehydrogenase AdhP	QTY40977	6639	8766	8177	589	928	1468
239.327	3.55702	0.200598	3.36754e-71	7.98805e-70	CDS	JYA46_001421		DUF1450 domain-containing protein	QTY40989	432	360	349	42	34	55
2915.56	2.13242	0.175266	9.74319e-35	9.03304e-34	CDS	JYA46_001422		phosphomevalonate kinase	QTY40990	4252	4125	3878	944	1108	1782
3271.89	2.1412	0.216744	1.01616e-23	6.37038e-23	CDS	JYA46_001423	mvaD	diphosphomevalonate decarboxylase	QTY40991	4441	4552	4471	975	1220	2189
2337.28	3.21186	0.205193	3.58951e-56	5.90698e-55	CDS	JYA46_001424	mvk	mevalonate kinase	QTY40992	3142	3787	3694	442	475	689
46154.5	3.01996	0.856705	4.13643e-05	8.47565e-05	CDS	JYA46_001435		protein VraX	QTY41003	185158	31518	26664	7902	7397	14299
239.862	2.10085	0.283438	2.39908e-14	9.62922e-14	CDS	JYA46_001441		HAD family hydrolase	QTY41009	264	393	326	113	70	129
1615.2	2.83551	0.354735	1.57688e-16	7.14617e-16	CDS	JYA46_001564		glutamate synthase subunit beta	QTY41105	5074	1407	1391	338	465	558
42.5897	2.16756	0.347376	8.22202e-11	2.64977e-10	CDS	JYA46_001599	lpl5	tandem-type lipoprotein Lpl5	QTY41132	60	62	60	21	12	18
47.591	3.54107	0.407852	4.35119e-19	2.26417e-18	CDS	JYA46_001600		tandem-type lipoprotein	QTY41133	69	81	71	10	9	6
4702.49	2.27511	0.153217	1.24927e-50	1.82741e-49	CDS	JYA46_001652		hypothetical protein	QTY41177	7101	5875	5979	1981	1732	2209
3377.87	2.28781	0.192357	2.2141e-33	1.924e-32	CDS	JYA46_001653		pathogenicity island protein	QTY41178	4904	4206	3785	1601	1208	1613
3768.53	2.27562	0.141385	5.09747e-59	9.00781e-58	CDS	JYA46_001718	lip2	YSIRK domain-containing triacylglycerol lipase Lip2/Geh	QTY41240	6807	4756	4725	1165	1500	1891
4519.45	2.00405	0.172656	6.24818e-32	5.3241e-31	CDS	JYA46_001729		ABC transporter ATP-binding protein	QTY41251	9044	5321	4865	1646	1901	2820
167.983	2.79579	0.22261	6.30347e-37	6.33474e-36	CDS	JYA46_001765	lrgA	antiholin-like murein hydrolase modulator LrgA	QTY41282	273	267	217	34	46	69
6582.88	2.5266	0.181809	9.58747e-45	1.20784e-43	CDS	JYA46_001768	scdA	iron-sulfur cluster repair di-iron protein ScdA	QTY41285	11058	9577	8661	1566	2014	3330
3985.23	3.38997	0.173575	6.39901e-86	2.27684e-84	CDS	JYA46_001803		glycerophosphoryl diester phosphodiesterase membrane domain-containing protein	QTY41314	9358	5057	5154	780	685	927
156614	6.59136	0.259073	7.52889e-144	6.3947e-142	CDS	JYA46_001804	pflA	pyruvate formate lyase-activating protein	QTY41315	330689	240455	235312	2057	3294	6376
438700	4.43591	0.270325	1.43414e-61	2.71661e-60	CDS	JYA46_001805	pflB	formate C-acetyltransferase	QTY41316	863122	660163	655178	23736	39481	77299
612.538	2.08494	0.18891	5.11542e-29	3.97312e-28	CDS	JYA46_001806		extracellular solute-binding protein	QTY41317	793	886	846	240	239	338
3318.44	2.45645	0.300052	4.16001e-17	1.94223e-16	CDS	JYA46_001857	cap8P	type 8 capsular polysaccharide synthesis protein Cap8P	QTY41363	9373	3184	2956	1049	1071	1389
3629.04	4.10742	0.299558	7.17129e-44	8.82337e-43	CDS	JYA46_001858	cap8O	type 8 capsular polysaccharide synthesis protein Cap8O	QTY41364	11264	3631	3955	396	407	574
2508.22	4.34744	0.309962	9.03631e-46	1.17785e-44	CDS	JYA46_001859	capN	capsular polysaccharide type 5/8 biosynthesis epimerase CapN	QTY41365	7946	2521	2665	253	238	318
1593.54	4.51556	0.303457	3.72938e-51	5.54772e-50	CDS	JYA46_001860	cap8M	type 8 capsular polysaccharide synthesis protein Cap8M	QTY43511	5011	1577	1882	120	145	194
2963.91	4.69545	0.307678	1.13398e-53	1.76672e-52	CDS	JYA46_001861	cap8L	type 8 capsular polysaccharide synthesis protein Cap8L	QTY41366	9361	2908	3306	216	239	311
1945.94	4.88539	0.294881	6.24784e-63	1.21856e-61	CDS	JYA46_001862		capsular biosynthesis protein	QTY41367	5979	2083	2179	128	140	173
2751.07	4.73546	0.289578	3.46547e-61	6.29282e-60	CDS	JYA46_001863		O-antigen ligase family protein	QTY41368	8857	2988	3127	185	207	284
2903.22	4.94462	0.284149	6.47543e-69	1.43276e-67	CDS	JYA46_001864		glycosyltransferase	QTY41369	9215	3138	3423	167	193	264
1750.33	5.21853	0.302399	8.85139e-68	1.9103e-66	CDS	JYA46_001865		antibiotic acetyltransferase	QTY41370	5559	1818	2068	89	86	143
3770.09	5.39799	0.305862	8.12252e-71	1.89262e-69	CDS	JYA46_001866	cap8G	type 8 capsular polysaccharide synthesis protein Cap8G	QTY41371	11911	3988	4359	140	202	266
4187.43	5.50027	0.291821	2.39682e-80	7.42452e-79	CDS	JYA46_001867	cap8F	type 8 capsular polysaccharide synthesis protein Cap8F	QTY41372	12913	4524	4859	160	212	259
2817.43	5.43161	0.304097	1.87072e-72	4.64681e-71	CDS	JYA46_001868	cap8E	type 8 capsular polysaccharide synthesis protein Cap8E	QTY41373	8881	2907	3247	116	139	191
5559.38	5.56003	0.29944	4.50185e-78	1.27455e-76	CDS	JYA46_001869	cap8D	type 8 capsular polysaccharide synthesis protein Cap8D	QTY41374	17793	6068	5983	220	256	326
5440.56	5.83204	0.264313	5.2787e-109	2.72526e-107	CDS	JYA46_001870	cap8C	type 8 capsular polysaccharide synthesis protein Cap8C	QTY41375	16231	6549	6509	156	221	276
4299.31	5.92707	0.239646	4.47039e-136	3.46192e-134	CDS	JYA46_001871	cap8B	type 8 capsular polysaccharide synthesis protein Cap8B	QTY41376	11995	5360	5333	132	140	221
3144.06	5.88761	0.236926	2.37852e-137	1.89777e-135	CDS	JYA46_001872	capA	capsular polysaccharide type 5/8 biosynthesis protein CapA	QTY41377	8909	4152	3798	95	112	157
532.033	2.03233	0.166798	8.46533e-35	7.87605e-34	CDS	JYA46_001873	adhE	bifunctional acetaldehyde-CoA/alcohol dehydrogenase	QTY41378	794	707	698	185	228	327
441.123	3.02042	0.202513	3.06165e-51	4.58029e-50	CDS	JYA46_001887		superoxide dismutase	QTY41392	973	630	475	105	107	125
2376.95	3.24692	0.270296	3.43816e-34	3.10023e-33	CDS	JYA46_001906	sirA	staphyloferrin B ABC transporter substrate-binding protein SirA	QTY41410	2780	4362	3683	564	382	605
4538.34	5.80465	0.278457	1.15256e-97	5.32403e-96	CDS	JYA46_001910	spa	staphylococcal protein A	QTY41414	5240	8946	7828	185	153	220
685.194	2.27357	0.190013	9.77141e-34	8.60472e-33	CDS	JYA46_001917		MFS transporter	QTY41419	1004	962	934	194	284	350
699.499	2.10767	0.210714	3.02869e-24	1.95935e-23	CDS	JYA46_001918		amidohydrolase	QTY41420	982	1032	888	203	292	445
60.6158	2.39613	0.300411	2.28807e-16	1.02807e-15	CDS	JYA46_001937		hypothetical protein	QTY41437	101	79	84	21	25	19
2289.51	3.34108	0.178966	9.84043e-79	2.87887e-77	CDS	JYA46_001939		GNAT family N-acetyltransferase	QTY41439	3634	3580	3671	387	423	600
2158.3	2.30464	0.17674	1.28302e-39	1.41347e-38	CDS	JYA46_001941	seh	staphylococcal enterotoxin type H	QTY41440	3043	3376	2955	724	712	1058
983.581	2.95378	0.168488	8.16591e-70	1.86964e-68	CDS	JYA46_001951		hypothetical protein	QTY41444	1621	1381	1411	263	253	272
1963.97	7.05972	0.202315	2.28721e-267	6.69137e-265	CDS	JYA46_001954		K(+)-transporting ATPase subunit C	QTY41445	4046	2804	3148	28	33	43
8794.47	6.7895	0.134591	0	0	CDS	JYA46_001955		K(+)-transporting ATPase subunit B	QTY41446	18056	13209	13244	150	178	240
8096.91	6.54936	0.166225	0	0	CDS	JYA46_001956	kdpA	potassium-transporting ATPase subunit A	QTY41447	15884	12794	12625	145	218	240
6848.02	2.99437	0.117068	9.60116e-145	8.42662e-143	CDS	JYA46_001958		sensor histidine kinase KdpD	QTY41448	12564	9597	9410	1465	1667	2289
2684.59	2.7132	0.145555	2.31155e-78	6.61556e-77	CDS	JYA46_001959		response regulator transcription factor	QTY41449	4967	3557	3624	641	746	1137
52.8114	2.26962	0.43646	3.21749e-08	8.51423e-08	CDS	JYA46_001974		hypothetical protein	QTY41461	45	110	66	15	22	22
177.912	2.91382	0.272917	1.5302e-27	1.11607e-26	CDS	JYA46_001975		hypothetical protein	QTY41462	229	326	245	42	46	54
3417.68	2.49016	0.156499	8.19902e-58	1.39277e-56	CDS	JYA46_002013		NAD(P)H-hydrate dehydratase	QTY41494	6889	4688	3810	1173	1069	1331
768.698	3.7732	0.204287	4.65998e-77	1.29155e-75	CDS	JYA46_002027		DUF3147 family protein	QTY41506	1249	1250	1169	82	117	172
23140.8	2.18047	0.20286	8.33914e-28	6.16768e-27	CDS	JYA46_002029		cold-shock protein	QTY41508	47563	29251	24271	10400	6932	11673
782.471	2.60462	0.156364	3.58537e-63	7.09796e-62	CDS	JYA46_002048		polysaccharide deacetylase family protein	QTY41525	1368	1013	1099	261	217	292
718.097	2.33476	0.165098	3.29477e-46	4.35936e-45	CDS	JYA46_002090		hypothetical protein	QTY41560	1081	1079	923	272	246	306
5207.68	2.30956	0.144133	1.58158e-58	2.75781e-57	CDS	JYA46_002091	isaB	immunodominant staphylococcal antigen IsaB	QTY41561	9244	7501	6294	1518	1934	2614
162.597	2.57325	0.237671	4.11929e-28	3.08128e-27	CDS	JYA46_002093		arginine repressor	QTY41563	251	287	185	48	45	69
703.134	2.23877	0.162645	7.41421e-44	9.07982e-43	CDS	JYA46_002100	clfB	MSCRAMM family adhesin clumping factor ClfB	QTY41570	1058	884	886	236	313	361
69964.6	3.12077	0.553799	2.15175e-09	6.25712e-09	CDS	JYA46_002117	nrdD	anaerobic ribonucleoside-triphosphate reductase	QTY41587	133481	100061	94949	6027	11883	32698
24010.1	5.05434	0.252889	9.08908e-90	3.2783e-88	CDS	JYA46_002118	nrdG	anaerobic ribonucleoside-triphosphate reductase activating protein	QTY41588	51716	36069	34015	924	1406	2784
135.441	2.7861	0.257371	4.02333e-28	3.01807e-27	CDS	JYA46_002122		GbsR/MarR family transcriptional regulator	QTY41591	273	192	159	23	47	49
6728.02	6.73508	0.139701	0	0	CDS	JYA46_002124	betB	betaine-aldehyde dehydrogenase	QTY41593	13147	11195	10076	127	145	168
3167.95	3.45938	0.161975	3.57093e-102	1.74116e-100	CDS	JYA46_002125	betA	choline dehydrogenase	QTY41594	5353	4757	4693	462	637	776
9274.22	2.07633	0.203429	3.85454e-25	2.55642e-24	CDS	JYA46_002174		NAD(P)/FAD-dependent oxidoreductase	QTY41639	14763	12275	11846	2709	3644	6404
5526.41	2.50767	0.152286	1.04725e-61	1.99811e-60	CDS	JYA46_002175	crtQ	4,4'-diaponeurosporenoate glycosyltransferase	QTY41640	10218	7104	7172	1467	1733	2706
3678.96	2.24974	0.137063	2.85226e-61	5.21528e-60	CDS	JYA46_002176		phytoene/squalene synthase family protein	QTY41641	6767	4567	4677	1204	1295	2016
10182.3	2.31851	0.162066	3.59682e-47	4.80732e-46	CDS	JYA46_002191	clpL	ATP-dependent Clp protease ATP-binding subunit ClpL	QTY41656	17704	13352	12877	2827	3818	5526
144.093	3.88638	0.308595	2.56414e-37	2.6476e-36	CDS	JYA46_002199	cidA	holin-like murein hydrolase modulator CidA	QTY41663	191	241	245	18	19	26
323.789	2.5935	0.242352	1.19972e-27	8.79904e-27	CDS	JYA46_002216		ATP-binding cassette domain-containing protein	QTY41679	527	445	449	128	95	89
62.8335	3.63202	0.404453	5.2991e-20	2.85912e-19	CDS	JYA46_002228		ATP-binding cassette domain-containing protein	QTY41691	175	74	73	6	8	18
4579.23	2.70748	0.131598	5.11498e-95	2.10433e-93	CDS	JYA46_002234		GTP pyrophosphokinase family protein	QTY41694	7442	6794	6162	1324	1179	1798
8302.57	3.11512	0.120688	7.8198e-148	7.35341e-146	CDS	JYA46_002235		MerR family transcriptional regulator	QTY41695	16379	11865	10559	1669	1900	2520
15573.1	3.75885	0.240383	5.69831e-56	9.31903e-55	CDS	JYA46_002257		hypothetical protein	QTY41714	32522	24101	19571	1424	2357	3928
1465.64	2.16295	0.149648	4.8639e-48	6.74034e-47	CDS	JYA46_002265		hypothetical protein	QTY41721	2813	1871	1762	484	575	785
6209.48	2.87346	0.152966	1.37812e-79	4.17078e-78	CDS	JYA46_002289		ABC transporter ATP-binding protein	QTY41743	10248	9243	8596	1308	1737	2233
3052.41	2.68462	0.154737	2.96856e-68	6.51351e-67	CDS	JYA46_002290		ABC transporter permease	QTY41744	5337	4429	3929	697	943	1276
7367.62	2.82131	0.164644	1.09411e-66	2.32322e-65	CDS	JYA46_002291		osmoprotectant ABC transporter substrate-binding protein	QTY41745	12885	10366	10118	1508	2157	2809
4068.15	2.80656	0.1577	1.06323e-71	2.59211e-70	CDS	JYA46_002292		ABC transporter permease	QTY41746	7476	5778	5165	853	1195	1586
1444.16	2.32329	0.200338	7.16308e-32	6.045e-31	CDS	JYA46_002354		DUF3139 domain-containing protein	QTY41804	2506	2197	1732	630	407	573
3724.96	6.40114	0.330961	1.53495e-84	5.05192e-83	CDS	JYA46_002381		ABC transporter permease	QTY41831	12757	3738	4199	105	81	109
2530.68	5.9226	0.619975	8.04381e-23	4.90263e-22	CDS	JYA46_002382		ABC transporter ATP-binding protein	QTY41832	9703	2199	2120	83	88	94
2115.86	2.05833	0.130631	1.3372e-56	2.21437e-55	CDS	JYA46_002441		NAD/NADP octopine/nopaline dehydrogenase family protein	QTY41888	3571	2714	2579	889	763	1256
1970.93	2.0719	0.123292	5.04259e-64	1.02924e-62	CDS	JYA46_002448	sarR	HTH-type transcriptional regulator SarR	QTY41895	3414	2764	2287	783	741	1099
36113	6.88734	0.128211	0	0	CDS	JYA46_002530	alsS	acetolactate synthase AlsS	QTY41975	68219	58681	58014	603	626	903
11223.9	6.75677	0.13093	0	0	CDS	JYA46_002531	budA	acetolactate decarboxylase	QTY41976	22983	17171	17434	198	222	310
120.388	2.63822	0.245266	9.64585e-28	7.09428e-27	CDS	JYA46_002545	lacA	galactose-6-phosphate isomerase subunit LacA	QTY41989	259	142	150	35	32	49
160.097	2.86522	0.228012	5.34282e-37	5.38991e-36	CDS	JYA46_002546	lacB	galactose-6-phosphate isomerase subunit LacB	QTY41990	324	200	216	31	46	58
258.764	2.96966	0.271038	9.30179e-29	7.14041e-28	CDS	JYA46_002547	lacC	tagatose-6-phosphate kinase	QTY41991	618	319	296	40	66	100
287.535	3.00994	0.236076	4.04499e-38	4.31193e-37	CDS	JYA46_002548	lacD	tagatose-bisphosphate aldolase	QTY41992	643	339	368	51	82	89
83.2256	3.10908	0.329622	5.4134e-22	3.19585e-21	CDS	JYA46_002549		PTS lactose/cellobiose transporter subunit IIA	QTY41993	198	82	118	17	19	23
796.743	2.73749	0.213825	2.38593e-38	2.57466e-37	CDS	JYA46_002550		PTS transporter subunit EIIC	QTY41994	1751	915	996	169	231	339
86952	2.01685	0.194176	1.86546e-26	1.30632e-25	CDS	JYA46_002558		Asp23/Gls24 family envelope stress response protein	QTY42001	163920	103588	100579	27408	35593	59523
2136.31	2.16889	0.131499	8.32291e-62	1.59958e-60	CDS	JYA46_002562	sfaC	staphyloferrin A biosynthesis protein SfaC	QTY42005	3816	2641	2757	728	824	1172
3086.73	2.20136	0.192612	5.59365e-31	4.60253e-30	CDS	JYA46_002564		ABC transporter substrate-binding protein	QTY42007	4388	4680	4085	1344	1065	1328
3367.25	3.69797	0.172387	4.59675e-103	2.32755e-101	CDS	JYA46_002567		YjiH family protein	QTY42010	5220	5952	4749	472	515	716
894.713	3.92085	0.262116	1.17428e-51	1.76679e-50	CDS	JYA46_002651	tenA	thiaminase II	QTY42081	1087	1657	1465	108	126	148
1609.46	3.33137	0.226819	8.22711e-50	1.18372e-48	CDS	JYA46_002652	thiD	bifunctional hydroxymethylpyrimidine kinase/phosphomethylpyrimidine kinase	QTY42082	2026	2839	2501	290	311	414
1396.07	3.16755	0.204927	7.78619e-55	1.25006e-53	CDS	JYA46_002653	thiM	hydroxyethylthiazole kinase	QTY42083	1964	2247	2184	245	321	411
939.493	2.77804	0.206168	2.799e-42	3.29007e-41	CDS	JYA46_002654		thiamine phosphate synthase	QTY42084	1369	1424	1389	210	310	307
920.549	2.23666	0.192824	7.78675e-32	6.55033e-31	CDS	JYA46_002665		response regulator transcription factor	QTY42095	1988	988	1091	320	350	450
3867.69	2.5662	0.167948	1.61433e-53	2.50032e-52	CDS	JYA46_002666		sensor histidine kinase KdpD	QTY42096	8220	4687	4756	1014	1239	1653
2850.58	4.96993	0.221158	8.17312e-113	4.3918e-111	CDS	JYA46_002668	kdpA	potassium-transporting ATPase subunit A	QTY42098	7581	3788	3525	162	171	290
3624.61	3.77424	0.216646	5.56016e-69	1.24067e-67	CDS	JYA46_002669	kdpB	potassium-transporting ATPase subunit KdpB	QTY42099	9391	4304	4421	470	540	722
741.16	3.82348	0.247706	9.46879e-55	1.51099e-53	CDS	JYA46_002670		K(+)-transporting ATPase subunit C	QTY42100	1973	932	826	88	113	140
13.8303	2.61141	0.607859	2.8385e-06	6.50884e-06	CDS	JYA46_000120		hypothetical protein	QTY42292	34	17	14	4	5	3
12.6805	2.42307	0.658286	3.73928e-05	7.67983e-05	CDS	JYA46_000122		DUF1108 family protein	QTY42294	36	12	12	5	4	3
21.8242	2.76016	0.547473	7.04801e-08	1.82114e-07	CDS	JYA46_000123		DUF2483 family protein	QTY42295	54	17	32	3	8	7
43.0467	2.01245	0.384999	3.83006e-08	1.00845e-07	CDS	JYA46_000124		ATP-binding protein	QTY42296	108	45	37	16	18	24
31.0716	2.0236	0.381662	2.74915e-08	7.31162e-08	CDS	JYA46_000125		single-stranded DNA-binding protein	QTY42297	69	35	34	10	12	19
29.4682	2.00253	0.412922	2.91382e-07	7.20383e-07	CDS	JYA46_000128		ATP-binding protein	QTY42300	68	35	26	9	12	19
504.41	3.29161	0.206056	1.9376e-58	3.35639e-57	CDS	JYA46_000228		ABC transporter permease subunit	QTY42367	760	792	803	89	106	126
6765.79	2.08184	0.325566	3.19688e-11	1.05657e-10	CDS	JYA46_000246		foldase	QTY42383	19747	6632	5286	3058	2321	3105
2415.88	2.02603	0.160709	4.37851e-37	4.43408e-36	CDS	JYA46_000306		FAD/NAD(P)-binding protein	QTY42425	4012	3197	3042	793	1012	1527
206.735	2.27323	0.253827	5.56392e-20	2.99587e-19	CDS	JYA46_000349	harA	haptoglobin-binding heme uptake protein HarA	QTY42464	265	296	308	60	93	90
1028.4	2.30634	0.185432	2.73825e-36	2.68023e-35	CDS	JYA46_000390		hypothetical protein	QTY42503	1466	1635	1367	396	339	437
3654.27	2.11991	0.351909	2.99254e-10	9.23723e-10	CDS	JYA46_000425		DUF4930 family protein	QTY42538	11333	3299	2752	1436	1131	1971
710.672	2.13875	0.364699	8.41551e-10	2.53235e-09	CDS	JYA46_000426		hypothetical protein	QTY42539	2123	645	506	283	222	390
7132.68	2.00651	0.124953	2.26297e-58	3.89437e-57	CDS	JYA46_000557	lpdA	dihydrolipoyl dehydrogenase	QTY42666	11258	9007	9297	2746	3143	4138
94.968	2.29966	0.248185	3.42024e-21	1.92837e-20	CDS	JYA46_000589		DUF961 family protein	QTY42695	152	146	113	28	40	42
154.534	2.1059	0.236146	9.40195e-20	4.991e-19	CDS	JYA46_000635		nucleotide pyrophosphohydrolase	QTY42733	212	201	227	69	50	83
1419.57	2.0473	0.229255	8.69843e-20	4.63623e-19	CDS	JYA46_000656	ald	alanine dehydrogenase	QTY42753	1575	2059	2102	546	620	756
2132.7	2.10386	0.210424	3.12585e-24	2.01231e-23	CDS	JYA46_000657	tdcB	bifunctional threonine ammonia-lyase/L-serine ammonia-lyase TdcB	QTY42754	2515	3161	3086	786	862	1157
331.735	2.68526	0.244769	6.97016e-29	5.38194e-28	CDS	JYA46_000691		DUF1033 family protein	QTY42787	696	488	361	124	70	107
34.6288	4.42933	0.549132	8.18269e-17	3.77321e-16	CDS	JYA46_000693		MSA protein	QTY42789	48	55	46	7	3	1
262.781	2.26254	0.197017	2.48622e-31	2.05856e-30	CDS	JYA46_000694		FMN-binding negative transcriptional regulator	QTY42790	471	365	306	115	91	104
53.8251	2.20482	0.295454	1.79777e-14	7.29359e-14	CDS	JYA46_000785		hypothetical protein	QTY42870	107	66	62	18	21	27
34867.5	2.64292	0.135498	1.49138e-85	5.16685e-84	CDS	JYA46_000786	glnA	type I glutamate--ammonia ligase	QTY42871	60216	47710	47941	11037	10232	12071
13409.9	3.77019	0.194623	1.43125e-84	4.77022e-83	CDS	JYA46_000787		MerR family transcriptional regulator	QTY42872	24846	20973	19132	2449	1652	2162
1298.11	2.20196	0.248387	1.36775e-19	7.20255e-19	CDS	JYA46_000793		alpha/beta hydrolase	QTY42878	1413	2049	1957	515	475	579
47486.2	3.62067	0.189751	3.15919e-82	1.00219e-80	CDS	JYA46_000794		glycerol-3-phosphate dehydrogenase/oxidase	QTY42879	113633	62389	58473	6225	8204	10598
4610.26	2.86466	0.647563	1.08597e-06	2.56444e-06	CDS	JYA46_000897		uracil permease	QTY42980	2604	8861	8462	841	1162	1477
11650.7	2.93711	0.550355	1.17424e-08	3.21726e-08	CDS	JYA46_000898	pyrR	bifunctional pyr operon transcriptional regulator/uracil phosphoribosyltransferase PyrR	QTY42981	8147	22997	19864	2409	2871	3340
3745.93	2.70014	0.214114	2.59379e-37	2.65754e-36	CDS	JYA46_000930		YfcC family protein	QTY43007	5156	5720	5624	819	1045	1691
1795.64	4.77361	0.340963	1.32649e-45	1.72051e-44	CDS	JYA46_000931	arcC	carbamate kinase	QTY43008	1755	3351	3467	100	121	224
1485.2	4.80849	0.36757	2.81396e-40	3.1663e-39	CDS	JYA46_000932	argF	ornithine carbamoyltransferase	QTY43009	1182	2904	2915	109	97	145
2362.87	6.66132	0.248476	5.31152e-159	6.35692e-157	CDS	JYA46_000933		superantigen-like protein SSL14	QTY43010	3457	4224	4174	43	43	77
1360.42	5.68281	0.240114	8.95004e-125	5.35579e-123	CDS	JYA46_000934		superantigen-like protein SSL13	QTY43011	2065	2254	2507	53	48	79
1268.23	4.75192	0.194093	4.17013e-133	2.96755e-131	CDS	JYA46_000935		superantigen-like protein SSL12	QTY43012	2196	2027	2102	82	86	151
83.8078	3.07657	0.347129	1.00171e-19	5.30684e-19	CDS	JYA46_000971	isdC	heme uptake protein IsdC	QTY43047	101	133	145	14	20	26
53513.3	2.25646	0.164911	2.69411e-43	3.25395e-42	CDS	JYA46_001008	pdhA	pyruvate dehydrogenase (acetyl-transferring) E1 component subunit alpha	QTY43084	73848	77448	74098	17730	20666	26841
1164.05	2.00088	0.200041	3.19425e-24	2.05133e-23	CDS	JYA46_001009		YkyA family protein	QTY43085	1712	1777	1430	576	387	608
7432.33	4.81009	0.156166	1.97488e-209	3.46657e-207	CDS	JYA46_001024		ECF transporter S component	QTY43100	12228	12539	11659	540	541	727
17424.8	4.62733	0.157265	3.17007e-191	4.63712e-189	CDS	JYA46_001025		ABC transporter ATP-binding protein	QTY43101	29196	28513	28163	1282	1500	1982
7115.38	4.46675	0.148533	8.48097e-200	1.31355e-197	CDS	JYA46_001026		energy-coupling factor transporter transmembrane protein EcfT	QTY43102	12232	11839	11089	668	648	818
1446.26	2.56721	0.217244	4.6137e-33	3.98291e-32	CDS	JYA46_001045	fmtA	teichoic acid D-Ala esterase FmtA	QTY43120	2088	2375	1976	530	349	535
636.511	2.29795	0.222705	9.50599e-26	6.38502e-25	CDS	JYA46_001062		GNAT family N-acetyltransferase	QTY43137	863	1024	815	274	210	250
6246.11	2.38046	0.15044	3.74841e-57	6.28635e-56	CDS	JYA46_001127	clpB	ATP-dependent chaperone ClpB	QTY43192	12361	7584	7847	1846	2198	3010
4529.87	5.41613	0.126111	0	0	CDS	JYA46_001140		argininosuccinate synthase	QTY43205	9537	7025	6471	212	231	288
6327.24	4.85091	0.129288	0	0	CDS	JYA46_001141	argH	argininosuccinate lyase	QTY43206	13841	9495	8795	412	462	619
14543.9	2.21728	0.278588	3.14338e-16	1.39806e-15	CDS	JYA46_001191		CsbD family protein	QTY43255	33966	17125	13839	3442	5760	9007
15403	3.69848	0.151768	3.77012e-132	2.42116e-130	CDS	JYA46_001214		cold-shock protein	QTY43277	34442	22595	18641	2441	2308	2933
359.773	3.36711	0.256247	1.73147e-40	1.95663e-39	CDS	JYA46_001223		DUF5067 domain-containing protein	QTY43284	484	657	528	63	81	72
313.264	3.40225	0.239881	9.55106e-47	1.2701e-45	CDS	JYA46_001250		CsbA family protein	QTY43309	553	492	435	80	43	62
742.889	3.60847	0.217138	4.14756e-63	8.14965e-62	CDS	JYA46_001251		HD domain-containing protein	QTY43310	1323	1336	980	148	97	132
130.68	2.23396	0.219036	3.4644e-25	2.30347e-24	CDS	JYA46_001274		ABC transporter ATP-binding protein	QTY43333	224	160	179	55	45	57
194.905	2.65041	0.210192	2.96082e-37	3.02164e-36	CDS	JYA46_001275		iron chelate uptake ABC transporter family permease subunit	QTY43334	346	246	297	47	59	77
350.514	3.3231	0.218558	2.67743e-53	4.09864e-52	CDS	JYA46_001276		ABC transporter permease	QTY43335	542	607	486	69	75	74
2264.14	2.51914	0.171249	9.56838e-50	1.36921e-48	CDS	JYA46_001329		YaiI/YqxD family protein	QTY43386	3899	3053	2998	650	595	1181
2592.94	2.23103	0.133514	2.03405e-63	4.05731e-62	CDS	JYA46_001330		TIGR00730 family Rossman fold protein	QTY43387	4836	3316	3089	869	964	1382
1326.83	2.19434	0.129011	1.39434e-65	2.91372e-64	CDS	JYA46_001345		Bax inhibitor-1/YccA family protein	QTY43399	2333	1747	1674	445	535	670
362.807	2.71549	0.165147	1.68556e-61	3.17006e-60	CDS	JYA46_000229		amino acid ABC transporter ATP-binding protein	QTY43456	638	504	506	89	98	148
15.1569	2.1236	0.589047	5.79992e-05	0.000116931	CDS	JYA46_001603		tandem-type lipoprotein	QTY43500	13	30	19	6	4	8
7.86364	3.31714	0.909258	5.19204e-05	0.000105402	CDS	JYA46_001957	kdpF	K(+)-transporting ATPase subunit F	QTY43514	23	9	8	1	1	2
410.812	3.61658	0.233559	7.60267e-55	1.22809e-53	CDS	JYA46_002026		DUF3147 family protein	QTY43517	733	656	577	41	65	115
11.0497	7.65218	2.6347	1.89734e-08	5.09244e-08	CDS	JYA46_002119		hypothetical protein	QTY43521	26	14	18	0	0	0
649.565	2.93293	0.158289	1.20001e-77	3.36129e-76	CDS	JYA46_002783		helix-turn-helix transcriptional regulator	QTY43569	1148	1014	820	173	160	189
8852.29	-2.16751	0.132587	7.68278e-61	1.37611e-59	CDS	JYA46_001117		ABC transporter ATP-binding protein		3343	2388	2602	13734	15979	21683
141.239	-3.51312	0.257961	8.03146e-43	9.56871e-42	CDS	JYA46_001924		flavodoxin family protein		29	17	13	285	262	366
290.371	-2.32909	0.181678	2.17205e-38	2.3535e-37	CDS	JYA46_002049		ATP phosphoribosyltransferase regulatory subunit		98	75	74	496	577	626
722.524	-3.42091	0.199628	1.1954e-66	2.518e-65	CDS	JYA46_002453	ureC	urease subunit alpha		155	82	84	1221	1607	1857
5541.58	-3.28731	0.143639	7.10329e-117	3.97936e-115	CDS	JYA46_000054	blaZ	penicillin-hydrolyzing class A beta-lactamase BlaZ		1142	879	703	11025	10984	12495
22520.3	-2.44556	0.154495	3.0107e-57	5.08151e-56	CDS	JYA46_001572	aaa	autolysin/adhesin Aaa	QTY41112	8342	5384	4565	43477	39270	51088
68041.2	-5.93782	0.177084	5.87153e-248	1.54597e-245	CDS	JYA46_001604	spn	myeloperoxidase inhibitor SPIN	QTY41136	1856	2089	1598	128935	133346	218117
14291.9	-2.06016	0.13029	6.83011e-57	1.13821e-55	CDS	JYA46_001627	guaB	IMP dehydrogenase	QTY41157	6403	4063	3853	24762	24549	33212
6597.04	-2.90302	0.241006	3.19791e-34	2.90348e-33	CDS	JYA46_001628		purine permease	QTY41158	2261	933	952	12117	12963	15838
2585.42	-2.75433	0.216691	6.99872e-38	7.34168e-37	CDS	JYA46_001629	xpt	xanthine phosphoribosyltransferase	QTY41159	913	463	378	4986	4673	6341
3.6697	-2.08926	1.27316	0.0178206	0.0262866	CDS	JYA46_001633		hypothetical protein	QTY41163	0	2	0	7	4	13
2556.4	-3.47078	0.185738	6.70354e-79	1.98319e-77	CDS	JYA46_001634		L-cystine transporter	QTY41164	489	326	268	4001	5739	7305
32921.8	-3.02026	0.136517	3.09042e-109	1.62741e-107	CDS	JYA46_001636	ahpC	peroxiredoxin	QTY41166	7381	5589	5497	52999	67018	91482
66887.4	-3.34821	0.160881	3.30841e-97	1.47645e-95	CDS	JYA46_001637	ahpF	alkyl hydroperoxide reductase subunit F	QTY41167	13366	9013	8536	104499	140505	193661
76.3944	-2.39057	0.377522	4.99281e-11	1.62699e-10	CDS	JYA46_001681		PLP-dependent transferase	QTY41204	42	13	8	135	150	177
186.583	-2.84793	0.316979	4.50479e-20	2.43555e-19	CDS	JYA46_001682		bifunctional homocysteine S-methyltransferase/methylenetetrahydrofolate reductase	QTY41205	73	19	27	317	373	479
10761.5	-3.30283	0.114471	4.82991e-184	6.35858e-182	CDS	JYA46_001687		ABC-2 transporter permease	QTY41210	2026	1643	1424	19654	20192	30317
11237.4	-3.12187	0.119008	2.74117e-152	2.67315e-150	CDS	JYA46_001688		ABC transporter ATP-binding protein	QTY41211	2326	1874	1847	20489	20024	30417
5200.32	-3.08492	0.116522	2.18907e-155	2.21685e-153	CDS	JYA46_001689		DUF3169 family protein	QTY41212	1161	932	779	9249	9600	13950
904.152	-3.7528	0.153805	2.13912e-132	1.40808e-130	CDS	JYA46_001690		helix-turn-helix transcriptional regulator	QTY41213	131	104	88	1694	1704	2608
1307.78	-2.7197	0.222564	3.17263e-35	2.97279e-34	CDS	JYA46_001720		N-acetylmannosamine-6-phosphate 2-epimerase	QTY41242	358	285	240	3151	2243	2425
985.953	-2.56006	0.239907	1.9434e-27	1.41353e-26	CDS	JYA46_001722		ROK family protein	QTY41244	289	230	204	2438	1624	1774
2397.05	-3.9879	0.579122	4.22086e-13	1.57193e-12	CDS	JYA46_001723		N-acetylneuraminate lyase	QTY41245	233	214	215	8362	3611	3128
4663.01	-4.32372	0.341276	6.34418e-38	6.70853e-37	CDS	JYA46_001724		sodium:solute symporter	QTY41246	396	355	351	15402	7657	6768
202.793	-2.29439	0.20716	3.10749e-29	2.4424e-28	CDS	JYA46_001725		NupC/NupG family nucleoside CNT transporter	QTY41247	67	64	46	307	356	538
153.38	-2.4443	0.221819	5.19992e-29	4.02688e-28	CDS	JYA46_001726		pseudouridine-5'-phosphate glycosidase	QTY41248	44	41	36	236	285	408
123.627	-2.15602	0.231529	2.40511e-21	1.36774e-20	CDS	JYA46_001727		winged helix-turn-helix transcriptional regulator	QTY41249	42	35	38	185	240	290
1551.83	-2.06918	0.123338	7.6932e-64	1.54627e-62	CDS	JYA46_001749	lytM	glycine-glycine endopeptidase LytM	QTY41268	634	488	411	2600	2607	3818
710.828	-3.89133	0.220423	5.2321e-71	1.23001e-69	CDS	JYA46_001801	coa	staphylocoagulase	QTY41312	70	76	80	1602	1161	1948
1483.72	-2.71106	0.155015	2.35641e-69	5.34864e-68	CDS	JYA46_001809	uhpT	hexose-6-phosphate:phosphate antiporter	QTY41320	406	318	285	3139	2512	3427
2475.64	-3.117	0.136372	1.67431e-116	9.1843e-115	CDS	JYA46_001811		sugar phosphate isomerase/epimerase	QTY41322	562	411	357	4265	4691	6895
1847.97	-3.39089	0.137991	2.69423e-134	1.97053e-132	CDS	JYA46_001812		Gfo/Idh/MocA family oxidoreductase	QTY41323	337	253	231	3258	3595	5399
2117.8	-3.5431	0.144902	4.40618e-133	3.05302e-131	CDS	JYA46_001813		Gfo/Idh/MocA family oxidoreductase	QTY41324	336	260	262	3643	4195	6178
1464.82	-3.75813	0.158565	4.75057e-125	2.90889e-123	CDS	JYA46_001814		sugar ABC transporter permease	QTY41325	229	145	146	2597	2909	4326
2433.57	-3.66867	0.137603	1.41364e-157	1.55089e-155	CDS	JYA46_001815		sugar ABC transporter permease	QTY41326	375	289	256	4356	4648	7118
1633.37	-2.69015	0.12976	2.60887e-96	1.12609e-94	CDS	JYA46_001816		extracellular solute-binding protein	QTY41327	466	365	305	3152	2952	3852
864.914	-2.15145	0.221051	3.87143e-23	2.38165e-22	CDS	JYA46_001817	ugpC	sn-glycerol-3-phosphate ABC transporter ATP-binding protein UgpC	QTY41328	269	315	216	1848	1402	1672
101.059	-2.38397	0.319669	1.20826e-14	4.97865e-14	CDS	JYA46_001822		ABC transporter permease	QTY41333	20	29	30	171	229	189
10592	-2.52991	0.194576	1.73442e-39	1.90281e-38	CDS	JYA46_001830		MurR/RpiR family transcriptional regulator	QTY41341	2604	2881	2382	14994	20943	29037
19129	-2.53319	0.182359	1.27823e-44	1.59507e-43	CDS	JYA46_001831		PTS transporter subunit EIIC	QTY41342	4982	4731	4460	26866	37894	53352
22391.4	-2.34641	0.244095	1.24423e-22	7.53114e-22	CDS	JYA46_001833		DUF871 domain-containing protein	QTY41343	4912	7254	5989	32023	41927	60752
1207.6	-2.07849	0.13331	1.75078e-55	2.84557e-54	CDS	JYA46_001837		isochorismatase family protein	QTY41347	494	362	336	1867	2225	2880
96.9328	-2.3831	0.243641	2.9994e-23	1.85386e-22	CDS	JYA46_001849		ABC transporter substrate-binding protein	QTY41356	35	23	21	172	178	233
56.9738	-2.02166	0.318628	4.89258e-11	1.5963e-10	CDS	JYA46_001850		ABC transporter ATP-binding protein	QTY41357	23	13	20	101	113	106
13386.2	-2.30134	0.150612	1.74952e-53	2.69385e-52	CDS	JYA46_001854		aldehyde dehydrogenase family protein	QTY41360	5321	3644	2828	22618	24371	32084
552.197	-2.7474	0.162407	6.12554e-65	1.26996e-63	CDS	JYA46_001925		MFS transporter	QTY41425	171	108	102	1013	911	1426
12.1157	-4.46543	1.05286	1.14717e-05	2.48805e-05	CDS	JYA46_001927		lysine biosynthesis protein LysW	QTY41427	1	0	1	20	35	26
72.7012	-3.34449	0.324607	1.14715e-25	7.68558e-25	CDS	JYA46_001928		RimK family alpha-L-glutamate ligase	QTY41428	10	12	11	130	143	189
94.0922	-2.12284	0.250719	4.52445e-18	2.23926e-17	CDS	JYA46_001929		degT/DnrJ/EryC1/StrS aminotransferase	QTY41429	28	32	30	154	162	214
181.157	-2.44036	0.223386	1.35343e-28	1.02697e-27	CDS	JYA46_002050		ATP phosphoribosyltransferase	QTY41526	54	41	48	296	383	394
422.516	-3.05967	0.199282	5.40332e-54	8.51913e-53	CDS	JYA46_002052		histidinol-phosphate aminotransferase family protein	QTY41527	105	74	55	690	922	1064
167.55	-3.19711	0.251583	7.3456e-38	7.67498e-37	CDS	JYA46_002053	hisB	imidazoleglycerol-phosphate dehydratase HisB	QTY41528	33	27	24	275	386	398
77.2689	-2.33321	0.305455	3.8843e-15	1.64957e-14	CDS	JYA46_002110		hypothetical protein	QTY41580	25	13	26	112	145	207
197.348	-2.40247	0.206809	6.83559e-32	5.80584e-31	CDS	JYA46_002111		hypothetical protein	QTY41581	74	38	50	344	338	502
1767.09	-2.65793	0.152151	3.38956e-69	7.62797e-68	CDS	JYA46_002112		glutathione peroxidase	QTY41582	494	397	357	2706	3340	4874
364.832	-4.90089	0.304585	3.28673e-59	5.84726e-58	CDS	JYA46_002207		hypothetical protein	QTY41671	22	25	13	578	669	1338
2720.13	-2.45411	0.212494	1.06723e-31	8.94359e-31	CDS	JYA46_002231		MFS transporter	QTY41693	587	803	692	4556	5087	6721
2960.81	-2.68688	0.180541	7.88718e-51	1.16668e-49	CDS	JYA46_002262		carboxymuconolactone decarboxylase family protein	QTY41719	912	682	531	4323	5170	8560
15735.6	-3.67991	0.144907	4.9342e-142	4.05992e-140	CDS	JYA46_002299		amino acid permease	QTY41753	2056	2027	1789	28059	30765	44826
1673.13	-2.07636	0.126417	2.61867e-61	4.85561e-60	CDS	JYA46_002313	bioB	biotin synthase BioB	QTY41766	693	476	495	2926	2728	3921
2799.83	-2.73528	0.136124	9.56123e-91	3.59639e-89	CDS	JYA46_002314		pyridoxal phosphate-dependent aminotransferase family protein	QTY41767	683	634	585	4834	5125	6993
1232.24	-2.56604	0.148646	1.15001e-67	2.46177e-66	CDS	JYA46_002315		6-carboxyhexanoate--CoA ligase	QTY41768	344	275	300	2348	2031	3023
414.858	-2.62044	0.1598	2.6056e-61	4.85561e-60	CDS	JYA46_002316		QueT transporter family protein	QTY41769	118	93	95	762	689	1014
3144.4	-3.20945	0.347807	2.99053e-21	1.69335e-20	CDS	JYA46_002317	hlgB	bi-component gamma-hemolysin HlgAB/HlgCB subunit B	QTY41770	265	556	636	5565	5555	9039
2728.09	-2.82011	0.605543	3.32501e-07	8.18967e-07	CDS	JYA46_002318	hlgC	bi-component gamma-hemolysin HlgCB subunit C	QTY41771	213	557	687	5113	4523	7505
4003.8	-2.9228	0.730413	5.74132e-06	1.28545e-05	CDS	JYA46_002319	hlgA	bi-component gamma-hemolysin HlgAB subunit A	QTY41772	197	910	789	7877	6963	10511
2078.02	-2.08865	0.140652	1.41308e-50	2.05561e-49	CDS	JYA46_002406		MOSC domain-containing protein	QTY41855	840	635	560	3090	3870	5114
19061.8	-3.2558	0.105221	3.09223e-211	5.81559e-209	CDS	JYA46_002426		amino acid permease	QTY41874	3675	3035	2589	36804	35686	50368
3345.4	-3.32045	0.159069	1.31113e-97	5.95207e-96	CDS	JYA46_002439		CHAP domain-containing protein	QTY41886	714	462	415	7243	5877	8268
288.126	-2.10895	0.181454	7.06657e-32	5.98272e-31	CDS	JYA46_002452	ureE	urease accessory protein UreE	QTY41899	123	75	81	448	545	675
119.146	-3.90022	0.310576	8.38945e-37	8.36721e-36	CDS	JYA46_002454		urease subunit beta	QTY41900	18	11	9	247	262	269
57.8807	-4.18881	0.434817	2.43631e-22	1.4546e-21	CDS	JYA46_002455		urease subunit gamma	QTY41901	9	3	3	108	124	158
304.003	-2.68153	0.177654	2.70882e-52	4.12273e-51	CDS	JYA46_002456	yut	urea transporter	QTY41902	85	59	65	538	603	728
8166.96	-2.89805	0.276421	1.20008e-26	8.51698e-26	CDS	JYA46_002532		MAP domain-containing protein	QTY41977	2526	1414	1154	9300	15781	27322
83.7741	-2.71258	0.314053	9.74357e-19	5.02051e-18	CDS	JYA46_002650	sceD	lytic transglycosylase SceD	QTY42080	25	16	15	198	135	174
8941.67	-4.93755	0.599681	1.15602e-17	5.58496e-17	CDS	JYA46_002690	ilvA	threonine ammonia-lyase IlvA	QTY42114	968	231	247	15388	20233	26175
3579.99	-5.14102	0.548293	4.4905e-22	2.66295e-21	CDS	JYA46_002691	leuD	3-isopropylmalate dehydratase small subunit	QTY42115	329	88	92	6092	8234	10496
10181.8	-5.17782	0.565638	3.48399e-21	1.96011e-20	CDS	JYA46_002692	leuC	3-isopropylmalate dehydratase large subunit	QTY42116	920	248	241	17437	23262	30027
10572.6	-5.37868	0.577145	7.19591e-22	4.21979e-21	CDS	JYA46_002693	leuB	3-isopropylmalate dehydrogenase	QTY42117	841	226	211	18517	23775	31392
15221.8	-5.5802	0.323733	4.2012e-68	9.14195e-67	CDS	JYA46_002694		2-isopropylmalate synthase	QTY42118	1030	322	311	25998	35784	44486
10831.8	-5.74459	0.324051	1.97971e-71	4.73871e-70	CDS	JYA46_002695	ilvC	ketol-acid reductoisomerase	QTY42119	653	179	231	18669	24860	32152
1303.83	-5.59181	0.243179	1.94838e-117	1.11524e-115	CDS	JYA46_002696		ACT domain-containing protein	QTY42120	75	30	34	2239	3049	3785
17611	-5.57419	0.264519	9.75106e-100	4.58474e-98	CDS	JYA46_002697	ilvB	biosynthetic-type acetolactate synthase large subunit	QTY42121	1077	399	446	31088	41402	50232
9973.14	-4.92778	0.262737	1.427e-79	4.26965e-78	CDS	JYA46_002698	ilvD	dihydroxy-acid dehydratase	QTY42122	932	336	399	18650	23907	26216
761.231	-5.70668	0.303208	3.2637e-80	9.99225e-79	CDS	JYA46_002708		YeeE/YedE family protein	QTY42132	25	25	22	1016	2010	2335
214.814	-4.99359	0.331865	5.98682e-52	9.05936e-51	CDS	JYA46_002709		sulfurtransferase TusA family protein	QTY42133	12	10	11	333	526	622
73488.9	-2.11395	0.157459	7.79542e-42	9.042e-41	CDS	JYA46_002718	agrB	accessory gene regulator AgrB	QTY42141	31882	20305	21158	104349	123561	190955
5557.52	-3.03868	0.141809	8.52803e-103	4.23666e-101	CDS	JYA46_000027	scn	complement inhibitor SCIN-A	QTY42210	1293	1094	816	10219	9318	14971
8017.09	-3.56651	0.298443	5.71941e-34	5.07044e-33	CDS	JYA46_000031	eap	extracellular adherence protein Eap/Map	QTY42213	654	1210	1200	15197	13740	22784
1936.67	-3.62163	0.292497	2.63219e-36	2.58603e-35	CDS	JYA46_000032		MAP domain-containing protein	QTY42214	160	304	256	3568	3410	5515
7908.59	-2.88785	0.206449	2.19427e-45	2.83211e-44	CDS	JYA46_000093	ftnA	H-type ferritin FtnA	QTY42268	1714	1563	1489	11321	13766	25856
8345.1	-2.0392	0.165342	1.23227e-35	1.17984e-34	CDS	JYA46_000119		hypothetical protein	QTY42291	3178	2588	2566	11274	15939	20938
12938.7	-3.27337	0.122723	7.67437e-157	8.08265e-155	CDS	JYA46_000346	acsA	acetate--CoA ligase	QTY42461	2611	1986	1729	23723	27172	31790
24824	-2.42603	0.172028	5.57856e-46	7.30763e-45	CDS	JYA46_000372	ald	alanine dehydrogenase	QTY42486	6420	6839	6304	38519	46228	65682
4.37384	-2.00748	1.07834	0.0124717	0.0187111	CDS	JYA46_000416		hypothetical protein	QTY42529	1	2	0	5	8	15
12768.7	-3.43788	0.257245	9.80183e-42	1.13194e-40	CDS	JYA46_000459	alaS	alanine--tRNA ligase	QTY42571	2988	1330	1367	20785	32305	28405
95.0057	-2.30361	0.246868	2.23372e-21	1.27303e-20	CDS	JYA46_000470		acetyl-CoA carboxylase biotin carboxyl carrier protein subunit	QTY42582	36	22	24	164	179	213
293.203	-2.35319	0.185483	1.02653e-37	1.06832e-36	CDS	JYA46_000471		acetyl-CoA carboxylase biotin carboxylase subunit	QTY42583	87	74	82	499	576	656
142.181	-2.53755	0.227789	1.71734e-29	1.37023e-28	CDS	JYA46_000472	pxpA	5-oxoprolinase subunit PxpA	QTY42584	50	30	28	232	256	379
227.628	-2.45211	0.235725	4.85548e-26	3.34672e-25	CDS	JYA46_000473		divalent metal cation transporter	QTY42585	92	53	38	350	469	550
2450.06	-2.22984	0.185135	3.67992e-34	3.28449e-33	CDS	JYA46_000541	gcvPB	aminomethyl-transferring glycine dehydrogenase subunit GcvPB	QTY42650	1046	587	612	3615	4960	5738
706.679	-3.27669	0.185548	1.92292e-71	4.64499e-70	CDS	JYA46_000653		PepSY domain-containing protein	QTY42750	102	118	111	1293	1353	1906
1589.95	-2.22642	0.165648	6.83519e-42	7.96329e-41	CDS	JYA46_000696		alanine racemase	QTY42792	696	385	394	2734	2912	3528
6671.48	-4.01736	0.311473	3.49037e-39	3.81334e-38	CDS	JYA46_000705		phosphate ABC transporter substrate-binding protein PstS	QTY42800	457	741	705	9410	12122	23868
968.132	-3.1171	0.203835	7.51503e-54	1.1778e-52	CDS	JYA46_000706	pstC	phosphate ABC transporter permease subunit PstC	QTY42801	154	167	179	1653	1751	2854
958.827	-3.15687	0.165496	3.22036e-82	1.00943e-80	CDS	JYA46_000707	pstA	phosphate ABC transporter permease PstA	QTY42802	160	177	150	1754	1881	2526
1241.32	-3.23512	0.19568	1.67326e-62	3.23948e-61	CDS	JYA46_000708		phosphate ABC transporter ATP-binding protein	QTY42803	184	199	219	2346	2248	3307
656.807	-2.84241	0.145889	1.69293e-85	5.78894e-84	CDS	JYA46_000709	phoU	phosphate signaling complex protein PhoU	QTY42804	160	127	129	1249	1169	1631
136.285	-2.25633	0.277809	1.04419e-16	4.78983e-16	CDS	JYA46_000723		phosphoribosylanthranilate isomerase	QTY42817	71	25	28	220	241	345
163.196	-2.39305	0.229677	4.80656e-26	3.3217e-25	CDS	JYA46_000724	trpC	indole-3-glycerol phosphate synthase TrpC	QTY42818	70	39	28	273	296	403
196.474	-2.02012	0.202704	5.5953e-24	3.54145e-23	CDS	JYA46_000725	trpD	anthranilate phosphoribosyltransferase	QTY42819	96	53	52	308	350	471
801.202	-2.50207	0.179089	3.98526e-45	5.09379e-44	CDS	JYA46_000730		Y-family DNA polymerase	QTY42824	276	185	161	1527	1202	2171
19888.7	-2.06737	0.139075	1.07871e-50	1.58673e-49	CDS	JYA46_000734	mprF	bifunctional lysylphosphatidylglycerol flippase/synthetase MprF	QTY42827	8789	6187	5281	30362	37422	44104
21775.3	-2.14129	0.138405	1.00714e-54	1.59747e-53	CDS	JYA46_000744	acnA	aconitate hydratase AcnA	QTY42836	7489	6675	6374	33121	40785	52406
4185.99	-3.05442	0.223	1.28297e-43	1.56392e-42	CDS	JYA46_000746	mscL	large conductance mechanosensitive channel protein MscL	QTY42838	1303	618	506	7640	7722	10867
15474.7	-2.90074	0.118449	5.41707e-133	3.65722e-131	CDS	JYA46_000764		Cof-type HAD-IIB family hydrolase	QTY42854	3611	3035	2785	26288	30670	39978
16924.3	-3.82641	0.133052	6.98826e-183	8.76195e-181	CDS	JYA46_000765		homoserine kinase	QTY42855	2449	1643	1698	30573	36315	44633
22367.2	-3.71309	0.150796	5.69073e-135	4.28105e-133	CDS	JYA46_000766		threonine synthase	QTY42856	3616	2199	2421	39953	48173	58896
24500.1	-3.49104	0.114798	4.04293e-204	6.65315e-202	CDS	JYA46_000767		homoserine dehydrogenase	QTY42857	4411	3017	3060	47146	48661	61432
5117.65	-3.77469	0.188214	1.70643e-90	6.32821e-89	CDS	JYA46_000768		aspartate kinase	QTY42858	829	519	490	11981	9707	10973
5348.13	-2.85885	0.211805	2.08273e-42	2.45912e-41	CDS	JYA46_000864		acyl carrier protein	QTY42947	1662	984	760	8312	9476	16257
5919.06	-8.70642	0.262457	2.09402e-240	4.59463e-238	CDS	JYA46_000924		beta-class phenol-soluble modulin	QTY43003	39	23	12	10032	14043	17980
3014.59	-8.05517	0.273895	8.40122e-191	1.16423e-188	CDS	JYA46_000925		beta-class phenol-soluble modulin	QTY43004	23	19	16	4805	7534	9021
25867.9	-2.56412	0.141657	4.49023e-74	1.19422e-72	CDS	JYA46_000951	sdhB	succinate dehydrogenase iron-sulfur subunit	QTY43027	8058	5656	5710	39813	50374	67046
45722.2	-2.24166	0.123271	1.93969e-74	5.26516e-73	CDS	JYA46_000952	sdhA	succinate dehydrogenase flavoprotein subunit	QTY43028	16870	12148	12057	71743	86733	111775
8847.47	-2.08212	0.107018	4.37769e-85	1.47775e-83	CDS	JYA46_000953		succinate dehydrogenase cytochrome b558 subunit	QTY43029	3381	2872	2521	14709	15023	20678
3281.65	-2.06007	0.143177	1.27666e-47	1.74168e-46	CDS	JYA46_000962		phenylalanine--tRNA ligase subunit beta	QTY43038	1431	958	909	4908	5877	8144
1905.38	-2.49944	0.129269	4.17177e-84	1.35608e-82	CDS	JYA46_000996		Nramp family divalent metal transporter	QTY43072	615	454	424	3274	3713	4329
365.085	-2.34529	0.162477	4.897e-48	6.75069e-47	CDS	JYA46_001000		ABC transporter permease	QTY43076	121	91	101	602	643	888
3294.87	-2.34374	0.159765	6.94113e-50	1.00418e-48	CDS	JYA46_001027		phosphoribosylamine--glycine ligase	QTY43103	1242	747	808	5078	6279	8288
3272.41	-2.54662	0.140763	5.55459e-74	1.46252e-72	CDS	JYA46_001028	purH	bifunctional phosphoribosylaminoimidazolecarboxamide formyltransferase/IMP cyclohydrolase	QTY43104	1069	703	709	5247	6192	8513
682.64	-2.92814	0.163574	1.23342e-72	3.12269e-71	CDS	JYA46_001029	purN	phosphoribosylglycinamide formyltransferase	QTY43105	155	120	132	1121	1336	1835
1430.1	-3.12869	0.151064	3.45796e-96	1.46852e-94	CDS	JYA46_001030		phosphoribosylformylglycinamidine cyclo-ligase	QTY43106	319	226	213	2363	2807	4038
3043.63	-3.40061	0.176685	1.49921e-83	4.81392e-82	CDS	JYA46_001031		amidophosphoribosyltransferase	QTY43107	570	348	439	4961	6277	8613
3686.66	-2.9438	0.147073	4.53172e-90	1.65722e-88	CDS	JYA46_001032	purL	phosphoribosylformylglycinamidine synthase subunit PurL	QTY43108	848	623	710	6095	7303	9765
1161.66	-2.89343	0.148197	8.38206e-86	2.94266e-84	CDS	JYA46_001033	purQ	phosphoribosylformylglycinamidine synthase I	QTY43109	294	191	230	2049	2161	3026
475.483	-2.8909	0.181258	2.73919e-58	4.6833e-57	CDS	JYA46_001034	purS	phosphoribosylformylglycinamidine synthase subunit PurS	QTY43110	101	82	104	834	923	1210
664.026	-2.79842	0.157022	5.35725e-72	1.31828e-70	CDS	JYA46_001035		phosphoribosylaminoimidazolesuccinocarboxamide synthase	QTY43111	169	132	139	1209	1086	1737
2294.34	-2.58175	0.126096	4.62274e-94	1.87256e-92	CDS	JYA46_001036	purK	5-(carboxyamino)imidazole ribonucleotide synthase	QTY43112	650	508	541	4007	4163	5665
590.262	-2.72815	0.150567	2.64194e-74	7.0982e-73	CDS	JYA46_001037	purE	5-(carboxyamino)imidazole ribonucleotide mutase	QTY43113	145	134	118	1054	1055	1537
76654.9	-2.0159	0.174595	1.4329e-31	1.19393e-30	CDS	JYA46_001049		glucosaminidase domain-containing protein	QTY43124	38377	20620	20801	123993	140876	168675
4101.01	-5.12561	0.212146	4.80147e-130	3.01006e-128	CDS	JYA46_001054	sspA	Glu-specific serine endopeptidase SspA	QTY43129	255	161	175	6373	10583	11171
6437.5	-4.085	0.201918	4.84054e-92	1.87429e-90	CDS	JYA46_001055	sspB	cysteine protease staphopain B	QTY43130	777	536	555	9467	15902	17143
1516.26	-4.08517	0.219136	1.11143e-78	3.21582e-77	CDS	JYA46_001056	sspC	staphostatin B	QTY43131	194	131	121	2229	3785	3848
1111.9	-4.3029	0.203569	2.04846e-100	9.80652e-99	CDS	JYA46_001066		DoxX family protein	QTY43141	89	109	73	2527	2026	2938
233.483	-2.75535	0.250686	7.06697e-29	5.44074e-28	CDS	JYA46_001068		hypothetical protein	QTY43143	74	47	37	418	328	709
5840.85	-2.06319	0.141982	1.56328e-48	2.20113e-47	CDS	JYA46_001116		ABC transporter ATP-binding protein	QTY43183	2364	1619	1864	8923	10282	14172
8901.23	-2.08736	0.124274	6.25119e-64	1.26611e-62	CDS	JYA46_001118		ABC transporter permease	QTY43184	3376	2649	2687	13762	16163	21417
21275.2	-3.0803	0.151985	2.81936e-92	1.12475e-90	CDS	JYA46_001166	dltD	D-alanyl-lipoteichoic acid biosynthesis protein DltD	QTY43231	5406	3267	3177	35909	43838	54152
5644.95	-3.11088	0.135047	2.36984e-118	1.38662e-116	CDS	JYA46_001167	dltC	D-alanine--poly(phosphoribitol) ligase subunit 2	QTY43232	1335	833	883	10201	11196	14366
14400.1	-2.9129	0.140042	3.75813e-97	1.64919e-95	CDS	JYA46_001168	dltB	PG:teichoic acid D-alanyltransferase DltB	QTY43233	3970	2536	2489	24324	29164	34214
16507.6	-2.25273	0.137195	2.68375e-61	4.94148e-60	CDS	JYA46_001169	dltA	D-alanine--poly(phosphoribitol) ligase subunit DltA	QTY43234	6296	4342	4222	29150	31711	34652
2079.49	-4.14953	0.155256	1.72378e-158	1.97335e-156	CDS	JYA46_001190		DUF368 domain-containing protein	QTY43254	216	210	151	3888	3996	6012
3261.3	-2.7036	0.211655	3.14831e-38	3.38347e-37	CDS	JYA46_001192		MetQ/NlpA family ABC transporter substrate-binding protein	QTY43256	1228	554	552	5729	5844	8257
1874.32	-2.62534	0.220495	1.61073e-33	1.40899e-32	CDS	JYA46_001193		ABC transporter permease	QTY43257	728	341	301	3476	3355	4748
1897.46	-2.16932	0.250337	8.34977e-19	4.31077e-18	CDS	JYA46_001194		methionine ABC transporter ATP-binding protein	QTY43258	1009	397	418	3580	3158	4246
2553.03	-2.94567	0.18032	7.14311e-61	1.28821e-59	CDS	JYA46_001204		GNAT family N-acetyltransferase	QTY43267	696	535	332	4430	4584	6829
15003.9	-2.43746	0.680296	3.53228e-05	7.2945e-05	CDS	JYA46_001302		DM13 domain-containing protein	QTY43360	1159	4559	3846	26922	27230	36188
17007.6	-3.22264	0.591305	4.37362e-09	1.23295e-08	CDS	JYA46_001303		DoxX family protein	QTY43361	1057	3046	3073	30096	32530	47668
36898.9	-3.15323	0.345769	8.99542e-21	4.97583e-20	CDS	JYA46_001304		response regulator transcription factor	QTY43362	3163	6827	7577	64282	70217	103452
47233	-3.33063	0.321808	5.59002e-26	3.84296e-25	CDS	JYA46_001305	saeS	two-component system sensor histidine kinase SaeS	QTY43363	4087	8538	8185	83776	89399	128670
452.175	-2.03335	0.178235	1.83992e-30	1.49062e-29	CDS	JYA46_001318		hypothetical protein	QTY43376	231	139	112	701	811	990
51190.7	-2.30725	0.16608	1.17534e-44	1.47366e-43	CDS	JYA46_001346		LysM peptidoglycan-binding domain-containing protein	QTY43400	21036	13270	10648	86992	98430	116340
6417.56	-3.03065	0.118231	1.02515e-145	9.30766e-144	CDS	JYA46_001349		FtsX-like permease family protein	QTY43403	1553	1086	1081	11524	12564	15268
3356.96	-2.67479	0.14886	4.38306e-73	1.13143e-71	CDS	JYA46_001350		ABC transporter ATP-binding protein	QTY43404	898	696	758	6147	6646	7294
25249.6	-2.2873	0.159719	2.725e-47	3.66067e-46	CDS	JYA46_001368		ABC transporter ATP-binding protein	QTY43422	9464	6624	6301	35450	49391	63785
1749.07	-2.00998	0.164992	8.45095e-35	7.87605e-34	CDS	JYA46_000697		amidohydrolase	QTY43473	825	480	501	3065	3225	3567
181.864	-11.9323	3.14218	5.16139e-19	2.68046e-18	CDS	JYA46_001586		phenol-soluble modulin PSM-alpha-1	QTY43494	0	0	0	285	368	674
137.592	-11.4779	3.0994	1.11815e-17	5.42189e-17	CDS	JYA46_001587		phenol-soluble modulin PSM-alpha-2	QTY43495	0	0	0	201	347	437
611.641	-9.91023	0.840988	9.61048e-31	7.83418e-30	CDS	JYA46_001588		phenol-soluble modulin PSM-alpha-3	QTY43496	2	1	0	960	1757	1556
3.33427	-4.63304	2.53864	0.000709954	0.00124704	CDS	JYA46_001589		phenol-soluble modulin PSM-alpha-4	QTY43497	0	0	0	3	10	11
12186.3	-2.3683	0.20923	1.65656e-30	1.34621e-29	CDS	JYA46_001832	murQ	N-acetylmuramic acid 6-phosphate etherase	QTY43506	3101	3665	3131	16859	23327	33327
28319.8	-2.87046	0.138645	3.86023e-96	1.61333e-94	CDS	JYA46_001916		Na/Pi cotransporter family protein	QTY43512	6190	5943	5230	56289	48465	72031
451.984	-2.67237	0.184976	2.98517e-48	4.15871e-47	CDS	JYA46_002051		histidinol dehydrogenase	QTY43518	108	108	97	777	940	1007
5588.99	-2.23614	0.126314	1.11353e-70	2.57187e-69	CDS	JYA46_002059	lip1	YSIRK domain-containing triacylglycerol lipase Lip1	QTY43519	1853	1682	1510	8995	9895	13795
5680.65	-7.55436	0.241316	3.14971e-215	6.37938e-213	CDS	JYA46_002719	hld	delta-hemolysin	QTY43530	82	39	37	9253	12715	18664
395.684	-2.7329	0.377095	4.99323e-14	1.95642e-13	CDS	JYA46_002802		hypothetical protein	QTY43547	52	119	75	590	511	1475

## Sheet: PS BAC 317 16 W
Supplementary Table S2: List of DEGs in S. aureus PS/Bac/317/16/W strain spiked PCs vs TSB with log2fold-change ≥ 2 or ≤ -2, p<0.05
baseMean	log2FoldChange	lfcSE	pvalue	padj	gbkey	locus_tag	gene	protein	protein_id	SBAC317-PC1a.count	SBAC317-PC1b.count	SBAC317-PC1c.count	SBAC317-TSB1a.count	SBAC317-TSB1b.count	SBAC317-TSB1c.count
1965.13	2.90668	0.456433	2.20222e-11	2.63171e-10	CDS	JYA73_RS00040		NAD(P)H-hydrate dehydratase	WP_000449218	4039	2562	4496	225	474	495
4207.36	2.02809	0.575862	7.93393e-05	0.000295921	CDS	JYA73_RS00050	serS	serine--tRNA ligase	WP_000884337	9012	5981	4489	888	1505	1655
380.756	2.87522	0.481473	2.60967e-10	2.71361e-09	CDS	JYA73_RS00055		AzlC family ABC transporter permease	WP_000207101	707	781	624	56	98	69
441.267	3.12325	0.439182	1.14929e-13	1.71511e-12	CDS	JYA73_RS00060		AzlD domain-containing protein	WP_000628050	791	974	738	56	73	104
28.5534	2.26613	0.527345	2.95532e-06	1.52006e-05	CDS	JYA73_RS00165		TfoX/Sxy family protein	WP_000179900	22	73	82	7	7	11
152.841	2.61439	0.641206	5.4267e-06	2.67053e-05	CDS	JYA73_RS00185		phosphatidylinositol-specific phospholipase C	WP_000710549	368	131	268	21	31	53
45.2872	4.42791	0.690188	1.47584e-11	1.79038e-10	CDS	JYA73_RS00210		transposase		88	92	79	3	2	5
2671.15	2.12783	0.640022	0.000146053	0.000518532	CDS	JYA73_RS00460	cap8I	type 8 capsular polysaccharide synthesis protein Cap8I	WP_211021941	1887	10230	2147	596	967	952
1261.89	2.03254	0.615522	0.000168751	0.000588303	CDS	JYA73_RS00465	cap8J	type 8 capsular polysaccharide synthesis protein Cap8J	WP_000636151	909	4906	1187	293	431	486
3106.68	2.07544	0.614186	0.000122421	0.000440202	CDS	JYA73_RS00470	cap8K	type 8 capsular polysaccharide synthesis protein Cap8K	WP_001238813	2408	11820	2746	723	1109	1086
2899.75	2.03745	0.606927	0.000140225	0.000500476	CDS	JYA73_RS00475	cap8L	type 8 capsular polysaccharide synthesis protein Cap8L	WP_001291014	2198	11694	2856	618	981	1104
89.4255	3.26605	0.602067	5.43936e-09	4.61673e-08	CDS	JYA73_RS00765		hypothetical protein	WP_001250276	112	311	119	11	9	21
1385.32	3.98943	0.40158	2.42416e-24	9.09818e-23	CDS	JYA73_RS00770		glycerophosphoryl diester phosphodiesterase membrane domain-containing protein	WP_000822596	1881	4113	2483	104	177	158
605.222	2.33471	0.298185	7.98169e-16	1.49781e-14	CDS	JYA73_RS00950		response regulator transcription factor LytR	WP_000645453	836	1010	1660	121	221	193
438.626	2.63686	0.564439	3.54243e-07	2.13256e-06	CDS	JYA73_RS01125		hypothetical protein	WP_211021955	1004	477	763	81	98	110
703.672	2.57673	0.346799	1.49582e-14	2.53026e-13	CDS	JYA73_RS01205		DUF4467 domain-containing protein		823	950	2773	125	197	217
1092.87	3.16044	0.444854	1.29572e-13	1.9094e-12	CDS	JYA73_RS01210		DUF4064 domain-containing protein	WP_000415673	2134	1338	2874	115	236	226
630.882	2.19333	0.566307	1.74121e-05	7.53584e-05	CDS	JYA73_RS01225		5'-nucleotidase, lipoprotein e(P4) family	WP_001033875	1177	412	1888	117	251	193
139.363	2.37286	0.532539	1.14554e-06	6.41395e-06	CDS	JYA73_RS01485		aminotransferase class I/II-fold pyridoxal phosphate-dependent enzyme	WP_211021967	125	461	237	36	40	30
1781.3	2.00244	0.471103	4.34521e-06	2.17441e-05	CDS	JYA73_RS01550		helix-turn-helix transcriptional regulator	WP_001055897	3117	1860	3686	401	534	1045
789.427	3.34652	0.442271	3.76498e-15	6.69887e-14	CDS	JYA73_RS01625	xpt	xanthine phosphoribosyltransferase	WP_000421416	981	1018	3707	86	161	104
2389.16	2.98424	0.391706	2.92997e-15	5.29157e-14	CDS	JYA73_RS01630		purine permease	WP_000793015	2561	3717	10797	257	669	475
9127.47	2.78834	0.29788	1.15844e-21	3.52224e-20	CDS	JYA73_RS01905	aaa	autolysin/adhesin Aaa	WP_211021984	11851	15099	32462	1253	2631	2254
1726.47	2.18614	0.384347	2.5389e-09	2.26707e-08	CDS	JYA73_RS01930		YibE/F family protein	WP_001794550	2920	2271	4151	368	596	665
26749	4.01096	0.466615	7.30701e-19	1.75514e-17	CDS	JYA73_RS01940	gltB	glutamate synthase large subunit	WP_000551353	33547	98606	40946	1715	2714	3590
4564.82	3.92762	0.515613	2.31813e-15	4.25049e-14	CDS	JYA73_RS01945		glutamate synthase subunit beta	WP_000503579	4723	18831	6761	284	473	682
985.013	2.00086	0.300052	5.35459e-12	6.80515e-11	CDS	JYA73_RS02490		deoxynucleoside kinase	WP_001067261	1337	1723	2345	249	412	375
356.248	2.09033	0.283891	3.32724e-14	5.32803e-13	CDS	JYA73_RS02495		deoxynucleoside kinase	WP_001039519	420	630	1012	92	136	129
1957.91	2.11245	0.377666	4.44592e-09	3.82763e-08	CDS	JYA73_RS02505		Cof-type HAD-IIB family hydrolase	WP_000593364	1790	2580	8412	425	745	776
1988.48	2.48894	0.311746	2.24429e-16	4.45519e-15	CDS	JYA73_RS02510		NAD(P)H-dependent oxidoreductase	WP_000677261	2269	2842	7323	388	615	630
4390.23	2.33336	0.41107	2.18304e-09	1.9713e-08	CDS	JYA73_RS02525	SdrG	fibrinogen-binding adhesin SdrG C-terminal domain-containing protein		2813	8412	18774	846	1603	1362
1348.04	2.57578	0.379617	1.78581e-12	2.3699e-11	CDS	JYA73_RS02885		WecB/TagA/CpsF family glycosyltransferase	WP_211022009	2269	1773	3881	206	344	479
653.081	3.09688	0.389392	2.0199e-16	4.07714e-15	CDS	JYA73_RS02980		alpha/beta hydrolase	WP_001030763	552	1152	2779	77	174	126
28656.4	2.33902	0.601947	1.52116e-05	6.66758e-05	CDS	JYA73_RS03030		LysM peptidoglycan-binding domain-containing protein	WP_000731642	62779	22047	68904	4815	11188	6054
2205.57	2.43329	0.625612	1.36583e-05	6.0754e-05	CDS	JYA73_RS03045	sarX	HTH-type transcriptional regulator SarX	WP_001090984	4908	1421	4859	399	661	569
35957.8	2.23904	0.556054	1.05291e-05	4.81733e-05	CDS	JYA73_RS03140	mgrA	HTH-type transcriptional regulator MgrA	WP_001283444	80259	39396	54467	7109	12458	11409
5612.59	3.52387	0.496324	1.1557e-13	1.71511e-12	CDS	JYA73_RS03190		hypothetical protein	WP_000216727	10906	4627	16687	549	1085	828
4935.07	3.27157	0.255995	2.27773e-38	2.48687e-36	CDS	JYA73_RS03310		ABC-F family ATP-binding cassette domain-containing protein	WP_000525101	4934	11783	16862	599	855	1040
6141.53	2.5924	0.349906	1.77769e-14	2.98602e-13	CDS	JYA73_RS03315	recQ	DNA helicase RecQ	WP_000983677	4491	15828	18926	1089	1899	1758
17.0949	2.07246	0.778939	0.00109653	0.0030914	CDS	JYA73_RS03345		hypothetical protein	WP_031835073	26	36	31	6	6	1
16488.7	2.317	0.283358	5.93611e-17	1.23987e-15	CDS	JYA73_RS03365	nrdI	class Ib ribonucleoside-diphosphate reductase assembly flavoprotein NrdI	WP_000692521	15441	34110	56026	3414	6020	5071
83648.2	2.3799	0.384002	1.2905e-10	1.38383e-09	CDS	JYA73_RS03370	nrdE	class 1b ribonucleoside-diphosphate reductase subunit alpha	WP_000855505	70916	195070	256919	17860	34281	18480
22085.3	2.48439	0.379292	9.84717e-12	1.22554e-10	CDS	JYA73_RS03375	nrdF	class 1b ribonucleoside-diphosphate reductase subunit beta	WP_000562498	20938	48685	70454	4263	8629	4424
216.902	2.14538	0.43175	1.17335e-07	7.91684e-07	CDS	JYA73_RS03510		CsbA family protein	WP_000638419	332	240	639	46	62	104
2904.16	2.33391	0.80547	0.00048319	0.00148607	CDS	JYA73_RS03690		thermonuclease family protein	WP_001574556	8210	2238	1899	454	880	769
13035	2.13104	0.460565	7.03143e-07	4.09939e-06	CDS	JYA73_RS03695		cold-shock protein	WP_001059082	24178	21542	19819	2520	4040	6106
1076.49	3.65493	0.551642	3.02794e-12	3.91027e-11	CDS	JYA73_RS03740		amino acid transporter	WP_000255545	2508	1301	2007	87	193	123
283.587	2.51209	0.601738	3.81376e-06	1.92451e-05	CDS	JYA73_RS03890		DUF3055 domain-containing protein	WP_000566649	667	254	506	38	84	88
843.589	2.11083	0.359033	7.47833e-10	7.15656e-09	CDS	JYA73_RS04055		glycerophosphodiester phosphodiesterase	WP_000185311	1293	1056	2200	187	346	328
7687.7	5.95541	0.314401	3.15893e-81	7.58776e-78	CDS	JYA73_RS04060	argH	argininosuccinate lyase	WP_000066056	11566	21021	18717	153	217	288
4195.28	6.02299	0.32023	3.00914e-80	3.61398e-77	CDS	JYA73_RS04065	argG	argininosuccinate synthase	WP_000660054	7212	9584	10972	78	125	135
167.334	3.34969	0.704345	1.71337e-07	1.13688e-06	CDS	JYA73_RS04185		DUF3899 domain-containing protein	WP_000915161	424	99	341	14	29	30
118295	2.10505	0.545246	1.87929e-05	8.06083e-05	CDS	JYA73_RS04245	spxA	transcriptional regulator Spx	WP_000258003	238546	173855	121610	26370	38383	52253
16.4516	2.08907	0.692092	0.000419886	0.00131324	CDS	JYA73_RS04425		lactococcin 972 family bacteriocin	WP_001794574	29	30	27	4	4	6
189.579	2.03404	0.385753	2.71034e-08	2.02811e-07	CDS	JYA73_RS04430		bacteriocin-associated integral membrane family protein		144	534	458	43	67	88
75.8958	2.21823	0.482974	6.74794e-07	3.94369e-06	CDS	JYA73_RS04440		ABC transporter ATP-binding protein	WP_211022059	58	222	188	22	16	28
2693.7	2.93599	0.349444	6.23455e-18	1.39957e-16	CDS	JYA73_RS04520		aminotransferase class I/II-fold pyridoxal phosphate-dependent enzyme	WP_000777562	4542	4833	5946	389	649	629
158.336	2.3474	0.379096	9.41744e-11	1.02821e-09	CDS	JYA73_RS04545		GNAT family N-acetyltransferase	WP_000491975	203	208	583	31	51	53
5638.19	5.01219	0.300827	1.64684e-63	5.65103e-61	CDS	JYA73_RS04655		energy-coupling factor transporter transmembrane protein EcfT	WP_000273254	7300	9957	22878	213	381	330
14266	4.81392	0.316305	1.62019e-53	3.53791e-51	CDS	JYA73_RS04660		ABC transporter ATP-binding protein	WP_000921981	18035	24930	61655	582	1101	933
5372.44	4.84255	0.363552	1.38408e-41	1.84698e-39	CDS	JYA73_RS04665		ECF transporter S component	WP_000033477	8261	8126	22972	179	410	364
1205.45	2.76373	0.400347	6.27477e-13	8.86588e-12	CDS	JYA73_RS04935		poly(glycerol-phosphate) alpha-glucosyltransferase		970	1942	5268	213	342	268
2149.46	2.18424	0.370759	6.95371e-10	6.76228e-09	CDS	JYA73_RS04940		UDP-N-acetylmuramoylalanyl-D-glutamyl-2, 6-diaminopimelate--D-alanyl-D-alanine ligase	WP_012816626	1830	3046	8830	523	791	756
544.823	2.21384	0.319159	7.40217e-13	1.03372e-11	CDS	JYA73_RS04970		protein rep		455	1022	1953	109	219	203
1344	2.04885	0.327601	8.36739e-11	9.21948e-10	CDS	JYA73_RS04975		DUF536 domain-containing protein		1404	1917	4784	317	413	713
2113.42	2.02998	0.232823	5.84189e-19	1.4174e-17	CDS	JYA73_RS05380		YggT family protein	WP_000354114	2355	3773	5368	592	888	847
3299.09	2.80374	0.962045	0.000327619	0.00105347	CDS	JYA73_RS05415	pyrR	bifunctional pyr operon transcriptional regulator/uracil phosphoribosyltransferase PyrR	WP_000003870	6658	228	14171	332	660	759
2019.04	2.67592	0.527456	5.15123e-08	3.69351e-07	CDS	JYA73_RS05615	rpsP	30S ribosomal protein S16	WP_000268754	4492	2051	4081	297	480	604
24947.5	4.73212	0.286309	2.24946e-62	6.75401e-60	CDS	JYA73_RS05970		MerR family transcriptional regulator	WP_000624945	36196	42441	92665	1103	1640	2282
56452.5	3.94222	0.232567	1.78096e-65	8.55575e-63	CDS	JYA73_RS05975	glnA	type I glutamate--ammonia ligase	WP_001126603	73974	111557	209461	4065	7033	7448
723.244	4.43746	0.283553	4.11716e-56	1.09883e-53	CDS	JYA73_RS05980		hypothetical protein	WP_001793526	1013	1560	2412	34	55	86
24.4732	2.05854	0.539901	2.64757e-05	0.000110025	CDS	JYA73_RS06015		minor capsid protein		23	38	90	7	6	11
113.32	2.36065	0.54242	1.96223e-06	1.05916e-05	CDS	JYA73_RS06175		hypothetical protein	WP_000499651	202	247	138	17	31	46
77.8372	2.12763	0.574654	3.59484e-05	0.000145367	CDS	JYA73_RS06310		anthranilate synthase component I	WP_000382430	31	245	227	18	25	29
57.6795	3.71844	0.591919	3.28436e-11	3.82963e-10	CDS	JYA73_RS06475	msaC	sarA expression modulator MsaC	WP_000876201	114	76	165	4	10	6
607.916	2.49973	0.234344	2.22052e-27	1.11119e-25	CDS	JYA73_RS06505	brnQ	branched-chain amino acid transport system II carrier protein	WP_001039269	675	1240	1702	115	198	197
3223.75	2.2592	0.316983	1.87732e-13	2.74959e-12	CDS	JYA73_RS07660	recJ	single-stranded-DNA-specific exonuclease RecJ	WP_000595001	2844	8354	8287	728	1144	1076
2523.05	2.16069	0.332246	1.35659e-11	1.66251e-10	CDS	JYA73_RS07935		amino acid permease	WP_000818534	3817	4458	5611	560	960	873
209.444	2.13951	0.595436	5.14471e-05	0.000199961	CDS	JYA73_RS08375		hypothetical protein	WP_000091444	450	180	372	46	72	69
39.4483	2.18311	0.561139	1.66309e-05	7.23687e-05	CDS	JYA73_RS08440		DUF4909 domain-containing protein	WP_211022126	71	38	91	7	16	15
419.136	2.2154	0.36928	3.3851e-10	3.43081e-09	CDS	JYA73_RS08765		hypothetical protein	WP_000901019	585	887	712	97	141	164
447.834	2.70311	0.432186	5.0671e-11	5.82353e-10	CDS	JYA73_RS08790		amino acid ABC transporter ATP-binding protein	WP_000590809	359	1376	1043	59	99	171
458.763	2.28893	0.325019	3.24934e-13	4.6736e-12	CDS	JYA73_RS08795		ABC transporter permease subunit	WP_000649898	400	1177	1144	95	166	166
1106.75	2.3465	0.479195	1.52305e-07	1.01683e-06	CDS	JYA73_RS08800		PTS transporter subunit IIC	WP_000063582	2176	1130	2387	197	357	411
97.436	2.07261	0.599164	8.60093e-05	0.000318327	CDS	JYA73_RS09100		hypothetical protein	WP_211022127	196	127	134	30	26	31
501.536	2.78105	0.351494	3.13445e-16	6.12109e-15	CDS	JYA73_RS09290		YolD-like family protein	WP_000205106	635	698	1995	68	125	147
185.786	3.45085	0.644417	7.43329e-09	6.11535e-08	CDS	JYA73_RS09505		ammonium transporter	WP_001052261	458	291	202	16	25	35
72.4627	2.55709	0.449758	1.92124e-09	1.76813e-08	CDS	JYA73_RS09540		MutS family DNA mismatch repair protein	WP_211021863	104	86	239	11	24	22
510.563	2.24809	0.503455	1.25729e-06	7.007e-06	CDS	JYA73_RS09570	ilvD	dihydroxy-acid dehydratase	WP_001255785	572	1744	650	89	177	171
173.192	2.6233	0.52062	5.90195e-08	4.21919e-07	CDS	JYA73_RS09715	kdpA	potassium-transporting ATPase subunit A	WP_000402645	311	371	228	26	55	41
707.725	2.0126	0.377126	1.93992e-08	1.48872e-07	CDS	JYA73_RS09725		sensor histidine kinase KdpD	WP_000072295	808	1837	1185	169	259	317
433.741	2.69437	0.308585	3.37185e-19	8.43664e-18	CDS	JYA73_RS09785		thiamine phosphate synthase	WP_000483150	396	970	1603	72	116	113
469.172	3.15641	0.332783	2.60922e-22	8.2465e-21	CDS	JYA73_RS09790	thiM	hydroxyethylthiazole kinase	WP_001108496	410	1066	1910	59	83	105
447.803	3.24846	0.365748	7.5342e-20	2.03339e-18	CDS	JYA73_RS09795	thiD	bifunctional hydroxymethylpyrimidine kinase/phosphomethylpyrimidine kinase	WP_000594963	386	899	2047	46	77	103
315.555	3.72356	0.441015	3.08108e-18	6.98184e-17	CDS	JYA73_RS09800	tenA	thiaminase II	WP_000396068	408	426	1381	23	31	67
390.466	2.72875	0.506868	8.8031e-09	7.09566e-08	CDS	JYA73_RS09955		DUF2529 domain-containing protein	WP_000035000	803	397	919	60	100	99
2038.58	3.98015	0.399801	2.00056e-24	7.62752e-23	CDS	JYA73_RS10220		YjiH family protein	WP_001573509	3929	2835	6251	128	229	281
7547.45	5.79407	0.340897	5.52912e-66	3.32024e-63	CDS	JYA73_RS10400	budA	acetolactate decarboxylase	WP_000179061	8565	13494	37336	165	236	306
26060.5	5.72581	0.375905	1.34125e-53	3.22169e-51	CDS	JYA73_RS10405	alsS	acetolactate synthase AlsS	WP_000130145	27613	42406	135979	566	970	1051
260.04	2.03901	0.64337	0.000254477	0.000839633	CDS	JYA73_RS10825		SarA family transcriptional regulator	WP_211021883	122	1027	374	57	117	72
657.736	2.23468	0.533286	4.30339e-06	2.15798e-05	CDS	JYA73_RS10855		DUF4870 domain-containing protein	WP_000206106	1371	588	1147	144	207	261
7034.67	4.11302	0.465264	8.4666e-20	2.23481e-18	CDS	JYA73_RS10860		CHAP domain-containing protein	WP_000737700	12958	8287	24903	411	987	577
503.831	2.2073	0.533017	5.43668e-06	2.67053e-05	CDS	JYA73_RS10965		MurR/RpiR family transcriptional regulator	WP_000477997	1041	459	1001	100	154	206
3994.18	3.26593	0.370445	1.2001e-19	3.09961e-18	CDS	JYA73_RS11020	sdpC	CPBP family intramembrane metalloprotease SdpC	WP_000794464	5959	5237	14764	412	872	732
1072.63	2.32804	0.470354	1.15054e-07	7.80678e-07	CDS	JYA73_RS11115		TetR/AcrR family transcriptional regulator	WP_033845160	2028	1138	2358	225	337	360
1129.12	3.74774	0.55803	1.54448e-12	2.07253e-11	CDS	JYA73_RS11270		DUF3139 domain-containing protein	WP_000727537	2607	919	2517	103	131	183
115.613	2.44012	0.619324	1.08106e-05	4.92734e-05	CDS	JYA73_RS11320	narJ	nitrate reductase molybdenum cofactor assembly chaperone	WP_000606763	265	114	186	15	35	41
465.074	2.13055	0.723422	0.000489919	0.00150292	CDS	JYA73_RS11325	narH	nitrate reductase subunit beta	WP_000692652	1192	361	578	58	112	253
323.632	2.01377	0.622099	0.000208374	0.000705944	CDS	JYA73_RS11335	cobA	uroporphyrinogen-III C-methyltransferase	WP_000115658	729	218	662	59	98	155
113.193	2.79234	0.608239	4.64951e-07	2.75756e-06	CDS	JYA73_RS11365		hypothetical protein	WP_000079140	259	107	236	18	27	22
137.949	2.14216	0.419999	6.04443e-08	4.30823e-07	CDS	JYA73_RS11510		ABC transporter ATP-binding protein	WP_001064829	102	222	563	36	45	53
846.523	2.16534	0.306801	3.16418e-13	4.57853e-12	CDS	JYA73_RS11675		MFS transporter	WP_000675407	1075	1443	2553	161	370	283
515.055	3.66422	0.318736	1.1618e-31	7.34378e-30	CDS	JYA73_RS11680		ABC transporter ATP-binding protein	WP_000590515	603	1124	1872	47	88	61
436.22	4.57546	0.341087	2.85221e-42	4.03e-40	CDS	JYA73_RS11685		ABC transporter ATP-binding protein	WP_000173876	521	966	1697	23	40	28
405.505	4.57551	0.320432	1.56903e-47	2.51253e-45	CDS	JYA73_RS11690		ABC transporter permease	WP_000584765	531	877	1507	24	24	37
661.208	4.33122	0.30413	4.42394e-47	6.64145e-45	CDS	JYA73_RS11695		ABC transporter permease	WP_000472237	880	1542	2178	34	75	57
1360.11	3.86689	0.261347	1.34407e-50	2.69037e-48	CDS	JYA73_RS11700	cntA	staphylopine-dependent metal ABC transporter substrate-binding protein CntA	WP_001229077	1495	3295	4967	108	176	175
315.403	4.10334	0.416363	6.74445e-24	2.45457e-22	CDS	JYA73_RS11705	cntM	staphylopine dehydrogenase CntM	WP_000040584	449	732	974	13	51	27
261.317	4.50743	0.414292	8.82542e-29	4.71082e-27	CDS	JYA73_RS11710	cntL	D-histidine (S)-2-aminobutanoyltransferase CntL	WP_001058852	427	543	760	14	27	15
304.236	4.53872	0.405284	3.46862e-30	1.98372e-28	CDS	JYA73_RS11715	cntK	histidine racemase CntK	WP_001081692	557	534	866	14	26	26
13.4896	3.16558	0.810477	1.48113e-05	6.52783e-05	CDS	JYA73_RS11975		hypothetical protein	WP_001549802	23	19	44	1	3	2
301.794	3.31814	0.560052	2.96474e-10	3.01751e-09	CDS	JYA73_RS12040	cidA	holin-like murein hydrolase modulator CidA	WP_000549735	173	449	1830	31	56	49
710.722	3.1657	0.541699	5.09084e-10	4.9911e-09	CDS	JYA73_RS12055		CHAP domain-containing protein	WP_000875613	1341	599	2485	63	181	118
1201.42	3.98159	0.600473	2.67166e-12	3.50673e-11	CDS	JYA73_RS12185		PTS transporter subunit IIC	WP_000200680	2669	2752	1189	64	163	129
6722.95	2.63062	0.482483	6.26036e-09	5.27627e-08	CDS	JYA73_RS12340		amino acid permease	WP_000534419	10764	17881	8549	1000	1988	1675
2886.36	2.74714	0.277513	4.95848e-24	1.83235e-22	CDS	JYA73_RS12385	betA	choline dehydrogenase	WP_000066521	3151	5779	10922	368	818	788
4377.77	3.63513	0.276024	1.38341e-40	1.66148e-38	CDS	JYA73_RS12390	betB	betaine-aldehyde dehydrogenase	WP_000421699	5030	8400	18338	382	580	772
22674.2	2.6484	0.42444	6.51136e-11	7.30855e-10	CDS	JYA73_RS12420	nrdG	anaerobic ribonucleoside-triphosphate reductase activating protein	WP_000173336	33519	55555	37751	3278	7769	5319
732.214	3.63694	0.404923	2.54976e-20	7.0397e-19	CDS	JYA73_RS12430		CitMHS family transporter	WP_001083492	1176	999	2741	49	132	108
2961.88	2.12274	0.292769	7.05786e-14	1.10804e-12	CDS	JYA73_RS12440		assimilatory sulfite reductase (NADPH) flavoprotein subunit	WP_211021919	2671	5551	10687	659	1186	1063
7725.62	2.58269	0.30093	9.30864e-19	2.19209e-17	CDS	JYA73_RS12510	clfB	MSCRAMM family adhesin clumping factor ClfB	WP_211021921	6281	16718	26683	1274	2452	2414
805.495	2.10424	0.439787	3.13363e-07	1.91526e-06	CDS	JYA73_RS12805		rhodanese-related sulfurtransferase	WP_001109292	824	850	3743	163	307	304
116.904	2.2707	0.399253	2.16729e-09	1.96447e-08	CDS	JYA73_RS12810	pcp	pyroglutamyl-peptidase I	WP_000547818	174	153	373	22	34	48
23026.8	4.09536	0.441091	1.57879e-21	4.74032e-20	CDS	JYA73_RS12875		cold-shock protein	WP_001059079	47649	45856	40084	1444	2466	2757
1841.88	-2.00999	0.253179	3.96589e-16	7.68232e-15	CDS	JYA73_RS00045	hutH	histidine ammonia-lyase		543	900	1131	1652	2632	3879
2516.82	-2.16653	0.293648	2.81757e-14	4.60395e-13	CDS	JYA73_RS00155		tRNA-dihydrouridine synthase	WP_000662027	737	1084	1246	2155	3877	5633
1473.05	-2.01941	0.569017	6.58407e-05	0.000251031	CDS	JYA73_RS00225		DUF1648 domain-containing protein	WP_000036329	543	681	257	1529	2091	3342
7845.98	-3.87418	0.446078	3.03936e-19	7.68478e-18	CDS	JYA73_RS00345		LPXTG cell wall anchor domain-containing protein	WP_000731965	545	1854	899	8219	15175	17217
1155.91	-2.31692	0.269052	1.11567e-18	2.60178e-17	CDS	JYA73_RS00365	deoC	deoxyribose-phosphate aldolase	WP_000667286	316	419	632	1094	1684	2421
25230.7	-4.35873	0.452412	4.15979e-23	1.4274e-21	CDS	JYA73_RS00510		aldehyde dehydrogenase family protein	WP_000290401	968	4619	2615	29115	49902	50875
1117.96	-2.96026	0.395366	7.13177e-15	1.2504e-13	CDS	JYA73_RS00515		cation transporter	WP_001013476	238	278	242	1218	1978	2363
3424.63	-5.80383	0.720818	3.93945e-17	8.44871e-16	CDS	JYA73_RS00520		hypothetical protein	WP_000356967	141	122	26	3569	6884	8522
2344.05	-5.05847	0.422747	4.01116e-34	3.01088e-32	CDS	JYA73_RS00525		DUF4242 domain-containing protein	WP_000171926	58	246	184	2479	3531	6877
534.108	-4.83638	0.592058	2.41886e-17	5.33036e-16	CDS	JYA73_RS00530		ABC transporter ATP-binding protein	WP_000590840	8	83	35	547	868	1462
706.772	-4.86375	0.480916	3.89032e-25	1.69901e-23	CDS	JYA73_RS00535		ABC transporter substrate-binding protein	WP_000826658	17	96	52	691	1262	1889
784.398	-4.82916	0.379938	3.93654e-38	4.11112e-36	CDS	JYA73_RS00540		ABC transporter permease	WP_000197556	28	96	64	842	1490	1808
1069.72	-4.58283	0.451617	2.8614e-25	1.29681e-23	CDS	JYA73_RS00545		acyl-CoA/acyl-ACP dehydrogenase	WP_000171661	28	159	121	1075	1957	2793
2057.62	-2.66415	0.221382	3.16858e-34	2.53698e-32	CDS	JYA73_RS00605		isochorismatase family protein	WP_000606761	368	652	1039	2161	3668	3804
13131.6	-3.02232	0.273134	2.32493e-29	1.29872e-27	CDS	JYA73_RS00610		alpha-keto acid decarboxylase family protein	WP_000813536	1443	3714	5577	14196	24046	26689
16458	-4.00073	0.585054	7.15476e-13	1.00501e-11	CDS	JYA73_RS00625		DUF871 domain-containing protein	WP_000145567	2225	1493	1401	19239	42633	20555
9000.46	-4.26131	0.49461	4.95577e-19	1.22719e-17	CDS	JYA73_RS00630	murQ	N-acetylmuramic acid 6-phosphate etherase	WP_000432017	842	1029	776	9598	24029	12009
13339.3	-3.85202	0.510249	3.18338e-15	5.70632e-14	CDS	JYA73_RS00635		PTS transporter subunit EIIC	WP_000159755	1669	1856	1555	13914	36080	16512
6440.05	-3.25692	0.55558	4.15164e-10	4.12076e-09	CDS	JYA73_RS00640		MurR/RpiR family transcriptional regulator	WP_000181832	1180	1205	1037	6835	17788	6521
979.442	-2.11535	0.438038	2.37678e-07	1.50237e-06	CDS	JYA73_RS00680	ggt	gamma-glutamyltransferase	WP_000236414	149	702	435	907	1652	1833
21.4488	-8.8676	2.86457	5.87027e-10	5.73186e-09	CDS	JYA73_RS00785		hypothetical protein	WP_031774836	0	0	0	31	51	30
22989.1	-5.57227	0.387886	5.13234e-48	9.48298e-46	CDS	JYA73_RS00790		thiolase family protein	WP_001154633	660	1600	911	26547	49124	45242
32583.4	-5.57562	0.425121	2.36234e-40	2.70206e-38	CDS	JYA73_RS00795		3-hydroxyacyl-CoA dehydrogenase/enoyl-CoA hydratase family protein	WP_000154506	916	2323	1175	38869	66967	65114
15557.6	-5.37627	0.440391	1.72505e-35	1.65742e-33	CDS	JYA73_RS00800		acyl-CoA dehydrogenase family protein	WP_000142189	472	1316	615	18884	31967	30223
14045.6	-4.65476	0.464303	7.29012e-25	2.94461e-23	CDS	JYA73_RS00805		acyl--CoA ligase	WP_001008395	598	2053	909	16736	28579	26666
15284.3	-3.83136	0.484839	2.12542e-16	4.25438e-15	CDS	JYA73_RS00810		acyl CoA:acetate/3-ketoacid CoA transferase	WP_211022120	1119	3814	1544	17667	30364	28770
1729.66	-2.80153	0.416798	2.06012e-12	2.71891e-11	CDS	JYA73_RS01260		sodium:solute symporter	WP_000665741	359	347	743	1776	4159	2205
1099.77	-3.1111	0.343137	1.22562e-20	3.42317e-19	CDS	JYA73_RS01265		N-acetylneuraminate lyase	WP_001030738	182	195	414	1225	2337	1731
3139.8	-4.07662	0.49113	9.29979e-18	2.06834e-16	CDS	JYA73_RS01340		PTS ascorbate transporter subunit IIC	WP_001147973	220	190	933	3712	7210	4635
539.9	-4.20789	0.482606	2.90813e-19	7.4312e-18	CDS	JYA73_RS01345		PTS sugar transporter subunit IIB	WP_000699538	18	46	156	677	1166	913
828.53	-4.34527	0.417594	2.25423e-26	1.10503e-24	CDS	JYA73_RS01350		PTS sugar transporter subunit IIA	WP_000050762	38	61	200	1129	1678	1378
2198.67	-4.41374	0.438379	6.34965e-25	2.62963e-23	CDS	JYA73_RS01355		BglG family transcription antiterminator	WP_000954284	103	130	540	3023	3919	4145
390.893	-2.22332	0.282614	5.85525e-16	1.11621e-14	CDS	JYA73_RS01440		DUF3169 family protein	WP_000698754	107	122	221	436	636	788
692.816	-2.00442	0.230888	8.1862e-19	1.94686e-17	CDS	JYA73_RS01445		ABC transporter ATP-binding protein	WP_000209478	179	298	480	757	1093	1290
89150.3	-2.23149	0.301388	2.22134e-14	3.67977e-13	CDS	JYA73_RS01585	ahpF	alkyl hydroperoxide reductase subunit F	WP_000930503	14678	43397	62555	84599	138448	178502
56109.2	-2.54286	0.274447	2.39235e-21	7.00783e-20	CDS	JYA73_RS01590	ahpC	peroxiredoxin	WP_000052781	9017	20124	33882	55864	80483	125998
3372.85	-2.26601	0.309184	3.22662e-14	5.20157e-13	CDS	JYA73_RS01595		NADPH-dependent oxidoreductase	WP_001279733	762	1604	1757	3038	4266	8252
5248.46	-2.13884	0.429799	1.09311e-07	7.48045e-07	CDS	JYA73_RS01600		L-cystine transporter	WP_000991010	1888	1963	1910	4786	10856	7958
81.2889	-4.32557	0.52765	3.80079e-17	8.22478e-16	CDS	JYA73_RS01605		hypothetical protein	WP_001789518	1	15	11	101	119	209
800.403	-2.2012	0.357242	1.19062e-10	1.28822e-09	CDS	JYA73_RS01665		DUF1304 domain-containing protein	WP_001021628	226	303	393	792	945	2062
110570	-3.22171	1.14555	0.000288658	0.000939508	CDS	JYA73_RS01740	spn	myeloperoxidase inhibitor SPIN	WP_000669514	26033	6390	492	117518	259704	188145
342.53	-9.07519	0.832814	2.72065e-28	1.39042e-26	CDS	JYA73_RS01825		phenol-soluble modulin PSM-alpha-3	WP_014373779	2	1	1	247	800	963
52.3356	-7.94945	1.4503	2.60184e-10	2.71361e-09	CDS	JYA73_RS01830		phenol-soluble modulin PSM-alpha-1	WP_014373781	1	0	0	41	192	58
23343	-2.32478	0.315463	2.76878e-14	4.55522e-13	CDS	JYA73_RS02185	cysK	cysteine synthase A	WP_000057594	5470	11276	9795	20864	34804	52677
6548.11	-2.20337	0.368685	3.75708e-10	3.76021e-09	CDS	JYA73_RS02320		UvrB/UvrC motif-containing protein	WP_000882071	1078	3955	3273	6640	8928	14320
6189.04	-2.32555	0.323437	1.15673e-13	1.71511e-12	CDS	JYA73_RS02560	hxlA	3-hexulose-6-phosphate synthase	WP_000422864	1385	3031	2518	5485	9901	13863
4228.63	-2.94695	0.291262	5.31935e-25	2.28162e-23	CDS	JYA73_RS02710		aldo/keto reductase	WP_000808894	602	938	2081	4696	6122	9863
60282.8	-2.01859	0.488377	6.41409e-06	3.09993e-05	CDS	JYA73_RS02780		hypothetical protein	WP_000735554	25743	16826	19356	56278	103487	133617
24520.8	-3.86578	0.496301	5.26403e-16	1.01154e-14	CDS	JYA73_RS02790		alpha/beta hydrolase	WP_001045416	2408	4314	2079	24929	37543	76893
26.9375	-5.19278	0.853153	2.21329e-10	2.32154e-09	CDS	JYA73_RS02815		tyrosine-type recombinase/integrase	WP_001044966	1	3	0	40	56	48
1209.89	-2.41679	0.597499	6.71862e-06	3.22118e-05	CDS	JYA73_RS02820	mnhA2	Na+/H+ antiporter Mnh2 subunit A	WP_000060783	224	687	170	1258	2624	1849
39503.3	-3.17371	0.390708	4.51687e-17	9.60134e-16	CDS	JYA73_RS02920		ABC transporter ATP-binding protein	WP_000817954	4667	8043	14748	44642	103778	48426
1504.45	-2.17078	0.292595	2.07165e-14	3.45562e-13	CDS	JYA73_RS02960	dhaL	dihydroxyacetone kinase subunit L	WP_000867193	383	694	829	1404	1935	3564
578.367	-2.10743	0.236857	1.04e-19	2.71532e-18	CDS	JYA73_RS02965		PTS-dependent dihydroxyacetone kinase phosphotransferase subunit DhaM	WP_001124164	155	265	341	581	889	1123
1044.78	-2.69123	0.289494	1.71746e-21	5.09302e-20	CDS	JYA73_RS03200		DeoR/GlpR transcriptional regulator	WP_001574605	224	328	369	1073	1720	2299
958.329	-2.33116	0.342047	1.42626e-12	1.92465e-11	CDS	JYA73_RS03205	pfkB	1-phosphofructokinase	WP_000640738	268	297	504	819	1333	2406
10970.9	-3.12802	0.430636	3.86542e-14	6.14884e-13	CDS	JYA73_RS03225		aldo/keto reductase	WP_000931237	1446	3672	1824	11877	18870	25627
37046.4	-2.89819	0.287228	7.35538e-25	2.94461e-23	CDS	JYA73_RS03585	gap	type I glyceraldehyde-3-phosphate dehydrogenase	WP_000279414	6660	11758	11429	37121	68561	71925
15879.5	-3.33901	0.232347	7.92894e-48	1.36038e-45	CDS	JYA73_RS03590		phosphoglycerate kinase	WP_001074749	1960	3428	4751	16925	32247	30239
12248.5	-3.12297	0.260217	3.95779e-34	3.01088e-32	CDS	JYA73_RS03595		triose-phosphate isomerase	WP_001260089	1554	3311	4326	12435	25367	22104
18442.1	-3.13205	0.264469	2.81717e-33	1.93338e-31	CDS	JYA73_RS03600		2,3-bisphosphoglycerate-independent phosphoglycerate mutase	WP_211022027	2320	5003	6479	18449	38472	33073
72457.7	-2.21866	0.277334	1.02335e-16	2.10093e-15	CDS	JYA73_RS03605	eno	phosphopyruvate hydratase	WP_211022029	18506	33276	34350	70444	129220	126769
6956.85	-2.63761	0.657407	6.58074e-06	3.16772e-05	CDS	JYA73_RS03730		hypothetical protein	WP_000368687	2145	1742	669	6682	10323	17692
2542.67	-2.70213	0.360667	8.6833e-15	1.48981e-13	CDS	JYA73_RS03780		DUF1963 domain-containing protein	WP_001798062	284	714	1545	2675	4089	5889
1279.34	-2.33338	0.25514	9.92588e-21	2.83833e-19	CDS	JYA73_RS03785		toprim domain-containing protein	WP_001018965	242	459	754	1256	2296	2804
6669.82	-2.30507	0.239591	1.0535e-22	3.43358e-21	CDS	JYA73_RS03970		M17 family metallopeptidase	WP_001009683	1501	2268	4153	7013	10363	13996
47342.1	-4.06642	0.332514	2.02827e-35	1.87381e-33	CDS	JYA73_RS04045		ornithine--oxo-acid transaminase	WP_000167321	3711	7843	6485	52625	72896	121948
94768	-3.63188	0.300786	1.27681e-34	1.13588e-32	CDS	JYA73_RS04050		Glu/Leu/Phe/Val dehydrogenase	WP_000138487	9317	21027	18803	97729	157611	230616
13319.1	-2.60002	0.23553	3.96486e-29	2.16445e-27	CDS	JYA73_RS04595	folD	bifunctional methylenetetrahydrofolate dehydrogenase/methenyltetrahydrofolate cyclohydrolase FolD	WP_000225845	2360	5208	6015	13984	21819	26672
360.889	-2.68342	0.528007	4.45442e-08	3.21307e-07	CDS	JYA73_RS04600	purE	5-(carboxyamino)imidazole ribonucleotide mutase	WP_211022061	28	196	105	349	583	851
2045.91	-2.03245	0.749399	0.000992942	0.00283597	CDS	JYA73_RS04605	purK	5-(carboxyamino)imidazole ribonucleotide synthase	WP_001010391	103	1768	491	2148	3089	4576
4041.17	-2.34952	0.751705	0.000212477	0.000717819	CDS	JYA73_RS04630		amidophosphoribosyltransferase	WP_000483716	164	3062	905	4058	6478	8699
3382.42	-2.34507	0.747933	0.000206559	0.000702251	CDS	JYA73_RS04635		phosphoribosylformylglycinamidine cyclo-ligase	WP_000030814	139	2563	796	3106	5137	8140
1668.02	-2.15866	0.723455	0.000375767	0.00118762	CDS	JYA73_RS04640	purN	phosphoribosylglycinamide formyltransferase	WP_000238673	93	1389	385	1515	2876	3586
7565.28	-2.19422	0.65866	0.000118675	0.000428013	CDS	JYA73_RS04645	purH	bifunctional phosphoribosylaminoimidazolecarboxamide formyltransferase/IMP cyclohydrolase	WP_000709288	472	5943	2295	7555	11872	16181
2599.73	-3.23146	0.267826	2.17294e-34	1.7998e-32	CDS	JYA73_RS04790		spermidine/putrescine ABC transporter substrate-binding protein	WP_000819679	289	666	829	2575	4460	6457
17.1401	-2.5947	0.665	1.11857e-05	5.08863e-05	CDS	JYA73_RS05205		formyl peptide receptor-like 1 inhibitory protein	WP_029265411	4	6	4	14	42	30
289.043	-3.79836	0.772756	6.29043e-08	4.43712e-07	CDS	JYA73_RS05215	efb	complement convertase inhibitor Efb	WP_000791575	11	90	10	286	702	544
125.841	-2.42729	0.657761	2.68956e-05	0.000111385	CDS	JYA73_RS05220	scc	complement inhibitor SCIN-C	WP_211022077	25	66	12	142	283	192
12.1753	-2.54311	0.791111	0.000155231	0.000547524	CDS	JYA73_RS05225		hypothetical protein	WP_001032820	3	2	5	21	13	19
11426	-7.86729	0.467962	6.13554e-65	2.45626e-62	CDS	JYA73_RS05300		beta-class phenol-soluble modulin	WP_000398672	104	58	146	10103	22477	33364
14727.7	-2.95178	0.548736	7.43414e-09	6.11535e-08	CDS	JYA73_RS05310		N-acetyltransferase	WP_001289711	3736	2767	2337	14460	19908	40905
2617.86	-2.38629	0.623867	1.56794e-05	6.8476e-05	CDS	JYA73_RS05495		TM2 domain-containing protein	WP_001198024	935	725	367	2169	3984	6838
18782.5	-3.28718	0.322658	2.71851e-25	1.25574e-23	CDS	JYA73_RS05650	sucC	ADP-forming succinate--CoA ligase subunit beta	WP_001020801	1823	5277	5377	18568	30387	48068
27784.8	-2.98168	0.30865	4.93829e-23	1.67067e-21	CDS	JYA73_RS05655	sucD	succinate--CoA ligase subunit alpha	WP_000110252	3631	10024	8681	27107	49400	58230
154.956	-2.27017	0.550244	5.06274e-06	2.50736e-05	CDS	JYA73_RS06050		low specificity L-threonine aldolase	WP_000622698	49	63	35	131	181	451
292.658	-2.70826	0.377167	1.04089e-13	1.58874e-12	CDS	JYA73_RS06405		phosphate ABC transporter ATP-binding protein	WP_211021781	31	82	179	313	594	517
325.45	-3.7284	0.383152	2.889e-23	1.00571e-21	CDS	JYA73_RS06410	pstA	phosphate ABC transporter permease PstA	WP_000450299	21	46	109	382	693	535
346.759	-4.15467	0.31212	2.09054e-41	2.64289e-39	CDS	JYA73_RS06415	pstC	phosphate ABC transporter permease subunit PstC	WP_000204625	25	35	75	377	725	689
4970.51	-7.19133	0.409111	5.87018e-70	4.70005e-67	CDS	JYA73_RS06420		phosphate ABC transporter substrate-binding protein PstS	WP_000759233	30	55	165	5736	13135	9814
8878.74	-2.11154	0.375859	3.43178e-09	2.98664e-08	CDS	JYA73_RS06705		DUF1273 domain-containing protein	WP_000241308	1246	5170	5733	8781	13537	18651
117022	-2.902	0.570622	3.71416e-08	2.71994e-07	CDS	JYA73_RS06835		HU family DNA-binding protein	WP_001043863	33394	16277	20495	112824	213058	261554
40256.1	-2.57109	0.392611	6.37917e-12	8.06461e-11	CDS	JYA73_RS06875	ebpS	elastin-binding protein EbpS	WP_000069298	5611	19765	14380	39615	56250	99427
4231.98	-2.60298	0.255999	3.65912e-25	1.62763e-23	CDS	JYA73_RS06970		aldo/keto reductase	WP_001171333	866	1371	1769	4489	6524	9769
417.844	-2.10689	0.469366	1.18481e-06	6.61843e-06	CDS	JYA73_RS07010		LacI family DNA-binding transcriptional regulator	WP_000256335	139	194	104	429	669	876
3356.18	-2.53952	0.277172	7.18e-21	2.07787e-19	CDS	JYA73_RS07040		M20/M25/M40 family metallo-hydrolase	WP_000606703	604	1358	1608	3231	4693	7978
18627.1	-4.59832	0.40556	6.12624e-31	3.6788e-29	CDS	JYA73_RS07155	gcvPB	aminomethyl-transferring glycine dehydrogenase subunit GcvPB	WP_211021797	550	2583	2257	23054	32687	42123
9877.91	-4.23436	0.444249	1.1762e-22	3.76699e-21	CDS	JYA73_RS07160	gcvPA	aminomethyl-transferring glycine dehydrogenase subunit GcvPA	WP_000019697	308	1739	1644	12716	16652	21495
4183.1	-4.03155	0.431753	8.93483e-22	2.75147e-20	CDS	JYA73_RS07165	gcvT	glycine cleavage system aminomethyltransferase GcvT	WP_000093347	161	806	794	5154	6114	10877
1910.32	-2.0417	0.269996	8.64675e-15	1.48981e-13	CDS	JYA73_RS07240		5-formyltetrahydrofolate cyclo-ligase	WP_000164553	574	660	1185	1854	3322	3964
38990.4	-2.80551	0.27275	1.07286e-25	5.154e-24	CDS	JYA73_RS07350		hypothetical protein	WP_000110603	5787	13945	14415	42271	74390	72631
37828.4	-3.25307	0.273564	1.74537e-33	1.27042e-31	CDS	JYA73_RS07355	floA	flotillin-like protein FloA	WP_000492114	4716	10191	11058	38446	77811	68374
20154.9	-3.33757	0.284536	1.11292e-32	7.22498e-31	CDS	JYA73_RS07360		hypothetical protein	WP_001802667	2768	4335	4648	22065	44043	38977
5581.37	-3.17766	0.401376	2.76753e-16	5.44885e-15	CDS	JYA73_RS07590		LLM class flavin-dependent oxidoreductase	WP_000985898	508	1956	1498	6053	7583	14050
11640.2	-2.25987	0.234209	1.05781e-22	3.43358e-21	CDS	JYA73_RS07915		HAMP domain-containing sensor histidine kinase	WP_073392727	2282	4553	7415	12738	19771	22612
8242.89	-3.45593	0.306649	1.76748e-30	1.03548e-28	CDS	JYA73_RS07920		response regulator transcription factor	WP_000080025	1045	1140	2741	8454	14337	19310
30583.4	-2.71823	0.398835	1.13004e-12	1.55106e-11	CDS	JYA73_RS07925	icd	NADP-dependent isocitrate dehydrogenase	WP_000123171	3109	13578	12738	30781	43847	74481
15519.1	-2.73463	0.379756	7.22457e-14	1.12685e-12	CDS	JYA73_RS07930		citrate synthase	WP_000829166	1495	5899	8226	16264	23085	35098
18586.9	-3.34001	0.306037	9.53152e-29	4.97711e-27	CDS	JYA73_RS08000	ald	alanine dehydrogenase	WP_000689997	2550	2871	6561	20286	37040	33992
26024.6	-2.90237	0.231901	1.17916e-36	1.18014e-34	CDS	JYA73_RS08125		formate--tetrahydrofolate ligase	WP_000149412	4156	8197	9523	27465	42868	55827
17586.3	-4.04442	0.401381	5.4823e-25	2.31026e-23	CDS	JYA73_RS08130	acsA	acetate--CoA ligase	WP_000862084	1341	3228	2095	19097	24439	48650
10226.9	-3.16526	0.410783	1.30054e-15	2.42163e-14	CDS	JYA73_RS08300		proline dehydrogenase	WP_001196351	1760	2500	1814	10674	16125	26606
4872.36	-2.32813	0.289225	1.32979e-16	2.70691e-15	CDS	JYA73_RS08305		6,7-dimethyl-8-ribityllumazine synthase	WP_001008556	1130	2057	2357	5311	9326	7315
18546.5	-2.43548	0.256364	3.03877e-22	9.47937e-21	CDS	JYA73_RS08310	ribB	3,4-dihydroxy-2-butanone-4-phosphate synthase	WP_001159032	3616	7280	9618	20315	35282	29764
9323.47	-2.38489	0.261309	1.11986e-20	3.16459e-19	CDS	JYA73_RS08315	ribE	riboflavin synthase	WP_000493891	1942	3595	5070	10440	17525	14440
20377.7	-2.26328	0.275251	3.20411e-17	6.99661e-16	CDS	JYA73_RS08320	ribD	bifunctional diaminohydroxyphosphoribosylaminopyrimidine deaminase/5-amino-6-(5-phosphoribosylamino)uracil reductase RibD	WP_000077342	4861	7732	11434	22773	40158	29982
3528.49	-2.54171	0.34088	1.32354e-14	2.25471e-13	CDS	JYA73_RS08395		aldo/keto reductase	WP_000453316	837	1252	1231	3629	4850	8541
1372.48	-2.11241	0.247044	2.34612e-18	5.41864e-17	CDS	JYA73_RS08430	menC	o-succinylbenzoate synthase	WP_000778539	294	703	903	1381	2132	2555
5498.99	-5.66931	0.495125	1.55142e-31	9.55516e-30	CDS	JYA73_RS08445		excalibur calcium-binding domain-containing protein	WP_001794016	48	307	429	5918	10958	14756
16248.2	-5.30391	0.533439	1.73039e-24	6.70386e-23	CDS	JYA73_RS08450		DUF4352 domain-containing protein	WP_000070654	174	1380	1471	18214	39853	29084
239.75	-4.35877	0.582134	7.44823e-15	1.29642e-13	CDS	JYA73_RS08455		hypothetical protein	WP_000669038	2	43	35	294	458	517
302.261	-2.7918	0.356949	6.7472e-16	1.27612e-14	CDS	JYA73_RS08460		DUF3969 family protein	WP_000627550	46	71	160	385	575	442
471.868	-2.07222	0.342704	2.7871e-10	2.86094e-09	CDS	JYA73_RS08465		hypothetical protein	WP_000414222	117	168	345	516	974	625
7431.54	-2.04825	0.383375	1.70553e-08	1.32579e-07	CDS	JYA73_RS09120	ftnA	H-type ferritin FtnA	WP_000949466	2694	2967	3170	7120	9918	16866
10204.3	-2.30539	0.43044	1.27459e-08	1.01042e-07	CDS	JYA73_RS09320		thioredoxin family protein	WP_000182842	3488	2935	3640	9824	14444	23728
241856	-2.19126	0.877592	0.00116	0.00325504	CDS	JYA73_RS09465		delta-lysin family phenol-soluble modulin	WP_001549197	108076	17013	33057	259768	630327	222428
8143.42	-2.01696	0.367384	7.56169e-09	6.19904e-08	CDS	JYA73_RS09475		cyclic lactone autoinducer peptide agrD	WP_001094921	2441	2836	5726	8078	17404	10082
25.9792	-2.36864	0.599496	1.17413e-05	5.3112e-05	CDS	JYA73_RS09510		sulfurtransferase TusA family protein	WP_000581078	4	13	10	20	31	80
29568.4	-3.04371	0.644567	2.1376e-07	1.37655e-06	CDS	JYA73_RS09755		hypothetical protein	WP_000828354	7751	4524	2733	30594	48607	70633
29796.1	-2.10416	0.298883	3.55417e-13	5.08162e-12	CDS	JYA73_RS09890		serine hydroxymethyltransferase	WP_000120494	7214	16701	15279	29550	52180	48698
11695.9	-2.02738	0.319792	5.22902e-11	5.95265e-10	CDS	JYA73_RS09895		TIGR01440 family protein	WP_000654191	3320	6487	5701	11485	21059	18385
12439.2	-2.51835	0.249522	8.79994e-25	3.46516e-23	CDS	JYA73_RS10005		pyrimidine-nucleoside phosphorylase	WP_001242308	2728	4646	5514	11890	19675	27073
3884.99	-2.55134	0.263544	5.70303e-23	1.90259e-21	CDS	JYA73_RS10010	deoC	deoxyribose-phosphate aldolase	WP_001083335	733	1540	1982	3227	5924	9038
4083.85	-2.86876	0.563797	3.74213e-08	2.7321e-07	CDS	JYA73_RS10045		SDR family oxidoreductase	WP_001024099	920	1178	573	3508	4994	12602
3535.1	-2.36425	0.368625	2.17082e-11	2.60716e-10	CDS	JYA73_RS10125	rocF	arginase	WP_000162591	960	1289	1205	3565	5106	8760
108319	-2.35137	0.65636	4.3272e-05	0.000170113	CDS	JYA73_RS10265		Asp23/Gls24 family envelope stress response protein	WP_000215236	21055	64243	12064	94907	146031	294594
27578.3	-2.71344	0.668708	5.15676e-06	2.54867e-05	CDS	JYA73_RS10270		DUF2273 domain-containing protein	WP_000002682	3685	13292	2265	28290	43719	72497
72250.7	-2.90413	0.656748	9.40608e-07	5.37938e-06	CDS	JYA73_RS10275	amaP	alkaline shock response membrane anchor protein AmaP	WP_000825817	10119	30339	5131	76834	117944	177854
8333.93	-2.0212	0.349861	1.50571e-09	1.39641e-08	CDS	JYA73_RS10290		NADP-dependent oxidoreductase	WP_001180212	2567	4315	4092	6636	11051	20294
12729.7	-3.2545	0.33166	9.83014e-24	3.52418e-22	CDS	JYA73_RS10365		aldo/keto reductase	WP_001015495	1163	3942	3627	14325	21141	27675
13285.2	-3.4074	0.484945	1.9048e-13	2.77292e-12	CDS	JYA73_RS10595		hypothetical protein	WP_000788443	2252	2271	1500	16382	21752	34039
2942.61	-2.95313	0.288327	1.63503e-25	7.70066e-24	CDS	JYA73_RS10900		inositol monophosphatase	WP_000130451	456	709	1159	2910	4481	7778
10231.5	-4.37207	0.508031	5.32367e-19	1.30484e-17	CDS	JYA73_RS10995		imidazolonepropionase	WP_000998764	616	1723	596	11567	20354	20822
9487.64	-4.80978	0.54624	8.204e-20	2.18956e-18	CDS	JYA73_RS11000	hutU	urocanate hydratase	WP_001226833	400	1254	355	10076	16378	25111
13266	-3.30443	0.634843	1.67365e-08	1.30523e-07	CDS	JYA73_RS11015		formimidoylglutamase	WP_000277982	1979	3657	917	10997	18850	40919
79.4177	-2.20993	0.396521	4.65711e-09	3.99513e-08	CDS	JYA73_RS11110		HlyD family secretion protein	WP_000738244	18	20	64	77	134	156
23880.2	-2.37863	0.457818	2.89952e-08	2.16294e-07	CDS	JYA73_RS11190		hypothetical protein	WP_000737711	6689	9513	5257	25576	37973	52922
3068.22	-2.55902	0.589655	1.6545e-06	8.99119e-06	CDS	JYA73_RS11255		pyridoxamine 5'-phosphate oxidase family protein	WP_000071899	963	828	408	3455	5205	6042
3534.64	-2.14236	0.799262	0.000965545	0.00276464	CDS	JYA73_RS11450		immunoglobulin-binding protein sbi	WP_000792567	1069	1696	169	3250	7992	5727
5377.56	-5.26078	0.660857	9.59236e-17	1.98628e-15	CDS	JYA73_RS11455	hlgA	bi-component gamma-hemolysin HlgAB subunit A		296	292	87	6502	13625	8863
627.146	-2.49717	0.751446	9.69225e-05	0.000353811	CDS	JYA73_RS11460	hlgC	bi-component gamma-hemolysin HlgCB subunit C	WP_000916697	193	188	36	673	1406	961
1409.91	-2.43515	0.64981	2.17081e-05	9.2452e-05	CDS	JYA73_RS11465	hlgB	bi-component gamma-hemolysin HlgAB/HlgCB subunit B	WP_001056917	490	366	175	1472	3334	1956
1898.07	-2.50055	0.501157	7.78592e-08	5.38956e-07	CDS	JYA73_RS11725		SDR family oxidoreductase	WP_211021907	284	1089	500	1562	2486	5239
6716.66	-2.15086	0.743398	0.000499283	0.00152193	CDS	JYA73_RS11735		carboxymuconolactone decarboxylase family protein	WP_001146762	2699	1908	498	7216	12258	13156
5457.36	-3.71335	0.439794	2.517e-18	5.75794e-17	CDS	JYA73_RS11745		SDR family oxidoreductase	WP_000217452	458	1103	1091	4834	6041	18807
2171.35	-2.21533	0.316062	3.91487e-13	5.56422e-12	CDS	JYA73_RS11895		MFS transporter	WP_000660709	398	1000	1457	1986	4441	3390
113.184	-2.39785	0.423702	2.25205e-09	2.026e-08	CDS	JYA73_RS11925		alpha/beta hydrolase	WP_000400028	25	34	67	105	121	322
113.005	-3.28428	0.530839	5.59856e-11	6.34328e-10	CDS	JYA73_RS11930		ring-cleaving dioxygenase	WP_000183734	17	14	40	85	133	391
11014	-3.95124	0.33356	2.18678e-33	1.54489e-31	CDS	JYA73_RS11950		NAD(P)H-dependent oxidoreductase	WP_000069098	838	1629	2376	11545	14126	32759
11579.3	-2.45949	0.422585	7.05744e-10	6.83547e-09	CDS	JYA73_RS11955		D-lactate dehydrogenase	WP_000161541	2335	2256	8336	12411	23718	16772
397.245	-4.60184	0.474417	1.21418e-23	4.28892e-22	CDS	JYA73_RS12000		hypothetical protein	WP_001177186	33	22	43	406	1062	632
2884.13	-3.8969	0.332481	7.93968e-33	5.29753e-31	CDS	JYA73_RS12025		PTS transporter subunit EIIC	WP_000473682	274	514	418	2969	5055	6996
10373.9	-2.27729	0.315853	9.15396e-14	1.40948e-12	CDS	JYA73_RS12035		LrgB family protein	WP_001001018	1642	4208	7493	9407	19295	20169
2476.45	-2.18678	0.483253	9.53214e-07	5.43853e-06	CDS	JYA73_RS12070		methylated-DNA--[protein]-cysteine S-methyltransferase	WP_000262597	680	994	1117	1626	2541	8268
11403.5	-2.12545	0.351551	2.64524e-10	2.73874e-09	CDS	JYA73_RS12110	pruA	L-glutamate gamma-semialdehyde dehydrogenase	WP_000259692	3436	5597	4409	10581	19926	21437
14770.1	-2.38048	0.533413	1.06006e-06	5.99122e-06	CDS	JYA73_RS12160		NAD(P)/FAD-dependent oxidoreductase	WP_000160442	2632	8810	2774	15241	22215	32754
3833.49	-3.05274	0.528528	7.39152e-10	7.10177e-09	CDS	JYA73_RS12165	crtO	glycosyl-4,4'-diaponeurosporenoate acyltransferase	WP_072386988	754	954	460	4450	5366	10394
42.1676	-2.12735	0.46556	9.02991e-07	5.17657e-06	CDS	JYA73_RS12270		TIGR04197 family type VII secretion effector	WP_000987947	9	21	23	34	54	114
5787.71	-2.09421	0.334742	8.08397e-11	8.98968e-10	CDS	JYA73_RS12295		glyoxalase/bleomycin resistance/extradiol dioxygenase family protein	WP_000125701	2003	2219	2753	5347	9193	11859
653.492	-2.29596	0.319436	1.05049e-13	1.58874e-12	CDS	JYA73_RS12305		CocE/NonD family hydrolase	WP_001071590	144	314	314	647	1283	987
1715.1	-2.8577	0.596532	1.65841e-07	1.10346e-06	CDS	JYA73_RS12375		antibiotic biosynthesis monooxygenase	WP_001028789	419	422	211	1608	2110	5294
367.164	-2.84592	0.479637	3.55038e-10	3.5832e-09	CDS	JYA73_RS12455		hypothetical protein	WP_001791293	36	106	169	265	509	1228
249.946	-2.20442	0.347766	4.33659e-11	5.01751e-10	CDS	JYA73_RS12490		alkaline phosphatase	WP_000953743	48	84	200	231	500	418
231.723	-2.60588	0.377634	8.1483e-13	1.12484e-11	CDS	JYA73_RS12550	aur	zinc metalloproteinase aureolysin	WP_001225040	25	92	130	213	346	570
21706.8	-3.0375	0.400856	2.61884e-15	4.76549e-14	CDS	JYA73_RS12555	isaB	immunodominant staphylococcal antigen IsaB	WP_001044561	2600	5957	6909	20058	26739	71013
6808.96	-2.04994	0.27774	2.97566e-14	4.82942e-13	CDS	JYA73_RS12610	secA2	accessory Sec system translocase SecA2	WP_000680966	1794	3519	3658	6094	10307	14999
36840.4	-5.34091	0.443557	1.73339e-34	1.487e-32	CDS	JYA73_RS12715	lip1	YSIRK domain-containing triacylglycerol lipase Lip1	WP_000842033	650	2927	2910	42467	96099	57038
8770.73	-2.36879	0.580073	5.90687e-06	2.87795e-05	CDS	JYA73_RS12795		polyisoprenoid-binding protein	WP_000181127	2262	4263	1193	8465	13912	19715
791.319	-2.01958	0.420257	2.7911e-07	1.73236e-06	CDS	JYA73_RS12800		SMP-30/gluconolactonase/LRE family protein	WP_000082568	316	231	404	742	1078	1769
335.452	-2.15836	0.42713	7.08203e-08	4.93074e-07	CDS	JYA73_RS12830		DNA-binding protein	WP_000174583	90	187	106	339	460	731
5669.33	-4.52253	0.508381	4.09554e-20	1.1179e-18	CDS	JYA73_RS12880		helix-turn-helix transcriptional regulator	WP_001054111	532	293	530	6093	8267	16428
